# Supplementary material for: MGS-Fast: Metagenomic shotgun data fast annotation using microbial gene catalogs
Source: Gigascience. 2019 Apr 3;8(4):giz020. doi: 10.1093/gigascience/giz020 (PMC6446249; doi:10.1093/gigascience/giz020)
Supplement: Supplement_Files.zip [file giz020_supplement_files.zip]

Archive with 6 entries (6 files):
- compute_times_compared.xlsx
- edger.r
- Galaxy-Workflow-Parallel_MGS-Fast.ga
- KEGG modules - 502 KEGG IDs.docx
- Suppl-KEGG-FDR.CSV
- V2 Suppl-Software-Manual.docx
