# Supplementary material for: MGS-Fast: Metagenomic shotgun data fast annotation using microbial gene catalogs
Source: Gigascience. 2019 Apr 3;8(4):giz020. doi: 10.1093/gigascience/giz020 (PMC6446249; doi:10.1093/gigascience/giz020)
Supplement: Supplement_Files.zip [file giz020_supplement_files.zip › compute_times_compared.xlsx]

## Sheet: compute_time_diamond
GigaBytes file size	Dataset name		(min)	(sec)			(min)	(sec)			(min)	(sec)
(_1_2 mate pairs merged)			Diamond				Kraken				MGS-Fast
1.5	SRR1952058_1_2		(did not complete)			SRR1952058_1_2	297.441	17846.4		SRR1952058_1_2	37.78	2266.8
1.6	SRR1944703_1_2		12.9248	775.487		SRR1944703_1_2	113.192	6791.52		SRR1944703_1_2	15.86	951.6
2.1	SRR1944869_1_2		40.6287	2437.72		SRR1944869_1_2	318.006	19080.3		SRR1944869_1_2	12.88	772.8
2.1	SRR1944797_1_2		12.8735	772.412		SRR1944797_1_2	54.4616	3267.69		SRR1944797_1_2	13.11	786.6
2.7	SRR1951760_1_2		19.318	1159.08		SRR1951760_1_2	45.1466	2708.79		SRR1951760_1_2	15.21	912.6
3	SRR1952380_1_2		8.24248	494.549		SRR1952380_1_2	115.894	6953.64		SRR1952380_1_2	22.49	1349.4
3.1	SRR1952350_1_2		44.7423	2684.54		SRR1952350_1_2	437.067	26224		SRR1952350_1_2	67.3	4038
3.6	SRR1952434_1_2		44.2945	2657.67		SRR1952434_1_2	388.601	23316		SRR1952434_1_2	75.28	4516.8
3.7	SRR1952418_1_2		44.014	2640.84		SRR1952418_1_2	401.541	24092.4		SRR1952418_1_2	73.33	4399.8
3.8	SRR1952378_1_2		28.912	1734.72		SRR1952378_1_2	374.15	22449		SRR1952378_1_2	66.26	3975.6
4	SRR1951826_1_2		69.3207	4159.24		SRR1951826_1_2	439.988	26399.3		SRR1951826_1_2	36.81	2208.6
4	SRR1952437_1_2		42.3932	2543.59		SRR1952437_1_2	261.466	15687.9		SRR1952437_1_2	70.3	4218
4.1	SRR1952435_1_2		25.9335	1556.01		SRR1952435_1_2	348.36	20901.6		SRR1952435_1_2	37.83	2269.8
4.3	SRR1944845_1_2		12.8816	772.893		SRR1944845_1_2	53.4822	3208.93		SRR1944845_1_2	47.98	2878.8
4.8	SRR1952433_1_2		37.3922	2243.53		SRR1952433_1_2	348.861	20931.6		SRR1952433_1_2	97.31	5838.6
5.6	SRR1944873_1_2		99.2043	5952.26		SRR1944873_1_2	371.634	22298.1		SRR1944873_1_2	65.14	3908.4
5.6	SRR1952436_1_2		65.3025	3918.15		SRR1952436_1_2	464.42	27865.2		SRR1952436_1_2	87.33	5239.8
6	SRR1952344_1_2		84.6928	5081.57		SRR1952344_1_2	383.817	23029		SRR1952344_1_2	116.3	6978
11	SRR1952379_1_2		99.8592	5991.55		SRR1952379_1_2	898.064	53883.8		SRR1952379_1_2	154.33	9259.8
