# Supplementary material for: MGS-Fast: Metagenomic shotgun data fast annotation using microbial gene catalogs
Source: Gigascience. 2019 Apr 3;8(4):giz020. doi: 10.1093/gigascience/giz020 (PMC6446249; doi:10.1093/gigascience/giz020)
Supplement: Supplement_Files.zip [file giz020_supplement_files.zip › Galaxy-Workflow-Parallel_MGS-Fast.ga]

{
    "a_galaxy_workflow": "true", 
    "annotation": "", 
    "format-version": "0.1", 
    "name": "Parallel MGS-Fast pipeline'", 
    "steps": {
        "0": {
            "annotation": "", 
            "id": 0, 
            "input_connections": {}, 
            "inputs": [
                {
                    "description": "", 
                    "name": "Input Dataset Collection"
                }
            ], 
            "label": null, 
            "name": "Input dataset collection", 
            "outputs": [], 
            "position": {
                "left": 200, 
                "top": 362
            }, 
            "tool_errors": null, 
            "tool_id": null, 
            "tool_state": "{\"collection_type\": \"list\", \"name\": \"Input Dataset Collection\"}", 
            "tool_version": null, 
            "type": "data_collection_input", 
            "user_outputs": [], 
            "uuid": "00b8166f-3778-4a39-bd92-e12c7ac4b9f0"
        }, 
        "1": {
            "annotation": "", 
            "id": 1, 
            "input_connections": {}, 
            "inputs": [
                {
                    "description": "", 
                    "name": "Input Dataset Collection"
                }
            ], 
            "label": null, 
            "name": "Input dataset collection", 
            "outputs": [], 
            "position": {
                "left": 204, 
                "top": 491
            }, 
            "tool_errors": null, 
            "tool_id": null, 
            "tool_state": "{\"collection_type\": \"list\", \"name\": \"Input Dataset Collection\"}", 
            "tool_version": null, 
            "type": "data_collection_input", 
            "user_outputs": [], 
            "uuid": "bea04b0b-a633-41d5-b55d-8edb0b5111e0"
        }, 
        "2": {
            "annotation": "", 
            "id": 2, 
            "input_connections": {}, 
            "inputs": [], 
            "label": null, 
            "name": "Create GeneList Outputs", 
            "outputs": [
                {
                    "name": "gene", 
                    "type": "txt"
                }, 
                {
                    "name": "kegg", 
                    "type": "kegg"
                }, 
                {
                    "name": "list", 
                    "type": "list"
                }, 
                {
                    "name": "anno_txt", 
                    "type": "txt"
                }
            ], 
            "position": {
                "left": 2259.453125, 
                "top": 856.765625
            }, 
            "post_job_actions": {}, 
            "tool_errors": null, 
            "tool_id": "geneList", 
            "tool_state": "{\"__page__\": 0, \"__rerun_remap_job_id__\": null, \"input_file\": \"null\"}", 
            "tool_version": "0.63", 
            "type": "tool", 
            "user_outputs": [], 
            "uuid": "a6796f6d-0028-45db-9f68-057601c48156"
        }, 
        "3": {
            "annotation": "", 
            "id": 3, 
            "input_connections": {
                "input_file": {
                    "id": 0, 
                    "output_name": "output"
                }
            }, 
            "inputs": [], 
            "label": null, 
            "name": "FASTQ Groomer", 
            "outputs": [
                {
                    "name": "output_file", 
                    "type": "fastqsanger"
                }
            ], 
            "position": {
                "left": 508, 
                "top": 200
            }, 
            "post_job_actions": {
                "HideDatasetActionoutput_file": {
                    "action_arguments": {}, 
                    "action_type": "HideDatasetAction", 
                    "output_name": "output_file"
                }
            }, 
            "tool_errors": null, 
            "tool_id": "toolshed.g2.bx.psu.edu/repos/devteam/fastq_groomer/fastq_groomer/1.0.4", 
            "tool_state": "{\"__page__\": 0, \"input_type\": \"\\\"sanger\\\"\", \"__rerun_remap_job_id__\": null, \"options_type\": \"{\\\"options_type_selector\\\": \\\"basic\\\", \\\"__current_case__\\\": 0}\", \"input_file\": \"null\"}", 
            "tool_version": "1.0.4", 
            "type": "tool", 
            "user_outputs": [], 
            "uuid": "c593d8ef-9c49-4a62-9925-4b4ef1d9d902"
        }, 
        "4": {
            "annotation": "", 
            "id": 4, 
            "input_connections": {
                "input_file": {
                    "id": 0, 
                    "output_name": "output"
                }
            }, 
            "inputs": [], 
            "label": null, 
            "name": "FastQC", 
            "outputs": [
                {
                    "name": "html_file", 
                    "type": "html"
                }, 
                {
                    "name": "text_file", 
                    "type": "txt"
                }
            ], 
            "position": {
                "left": 519.515625, 
                "top": 358
            }, 
            "post_job_actions": {
                "HideDatasetActiontext_file": {
                    "action_arguments": {}, 
                    "action_type": "HideDatasetAction", 
                    "output_name": "text_file"
                }
            }, 
            "tool_errors": null, 
            "tool_id": "toolshed.g2.bx.psu.edu/repos/devteam/fastqc/fastqc/0.63", 
            "tool_state": "{\"__page__\": 0, \"contaminants\": \"null\", \"__rerun_remap_job_id__\": null, \"limits\": \"null\", \"input_file\": \"null\"}", 
            "tool_version": "0.63", 
            "type": "tool", 
            "user_outputs": [], 
            "uuid": "ece63296-d0de-4fa6-9eb0-a3539cc8d2ea"
        }, 
        "5": {
            "annotation": "", 
            "id": 5, 
            "input_connections": {
                "input_file": {
                    "id": 1, 
                    "output_name": "output"
                }
            }, 
            "inputs": [], 
            "label": null, 
            "name": "FastQC", 
            "outputs": [
                {
                    "name": "html_file", 
                    "type": "html"
                }, 
                {
                    "name": "text_file", 
                    "type": "txt"
                }
            ], 
            "position": {
                "left": 518.609375, 
                "top": 568.09375
            }, 
            "post_job_actions": {
                "HideDatasetActiontext_file": {
                    "action_arguments": {}, 
                    "action_type": "HideDatasetAction", 
                    "output_name": "text_file"
                }
            }, 
            "tool_errors": null, 
            "tool_id": "toolshed.g2.bx.psu.edu/repos/devteam/fastqc/fastqc/0.63", 
            "tool_state": "{\"__page__\": 0, \"contaminants\": \"null\", \"__rerun_remap_job_id__\": null, \"limits\": \"null\", \"input_file\": \"null\"}", 
            "tool_version": "0.63", 
            "type": "tool", 
            "user_outputs": [], 
            "uuid": "121b4c76-2f3f-4b42-9e2a-629735613e07"
        }, 
        "6": {
            "annotation": "", 
            "id": 6, 
            "input_connections": {
                "input_file": {
                    "id": 1, 
                    "output_name": "output"
                }
            }, 
            "inputs": [], 
            "label": null, 
            "name": "FASTQ Groomer", 
            "outputs": [
                {
                    "name": "output_file", 
                    "type": "fastqsanger"
                }
            ], 
            "position": {
                "left": 516.15625, 
                "top": 800.03125
            }, 
            "post_job_actions": {}, 
            "tool_errors": null, 
            "tool_id": "toolshed.g2.bx.psu.edu/repos/devteam/fastq_groomer/fastq_groomer/1.0.4", 
            "tool_state": "{\"__page__\": 0, \"input_type\": \"\\\"sanger\\\"\", \"__rerun_remap_job_id__\": null, \"options_type\": \"{\\\"options_type_selector\\\": \\\"basic\\\", \\\"__current_case__\\\": 0}\", \"input_file\": \"null\"}", 
            "tool_version": "1.0.4", 
            "type": "tool", 
            "user_outputs": [], 
            "uuid": "0bb1887b-bdc4-4709-be81-18e1340317e9"
        }, 
        "7": {
            "annotation": "", 
            "id": 7, 
            "input_connections": {
                "input_file": {
                    "id": 2, 
                    "output_name": "gene"
                }
            }, 
            "inputs": [], 
            "label": null, 
            "name": "Count Keggs", 
            "outputs": [
                {
                    "name": "kegg_count", 
                    "type": "txt"
                }
            ], 
            "position": {
                "left": 2521.453125, 
                "top": 710.765625
            }, 
            "post_job_actions": {}, 
            "tool_errors": null, 
            "tool_id": "countKeggs", 
            "tool_state": "{\"__page__\": 0, \"__rerun_remap_job_id__\": null, \"input_file\": \"null\"}", 
            "tool_version": "0.63", 
            "type": "tool", 
            "user_outputs": [], 
            "uuid": "dceeae01-8956-479e-927c-4972a907bc9f"
        }, 
        "8": {
            "annotation": "", 
            "id": 8, 
            "input_connections": {
                "paired_end|fastq_r1_in": {
                    "id": 3, 
                    "output_name": "output_file"
                }, 
                "paired_end|fastq_r2_in": {
                    "id": 6, 
                    "output_name": "output_file"
                }
            }, 
            "inputs": [], 
            "label": null, 
            "name": "Trimmomatic", 
            "outputs": [
                {
                    "name": "fastq_out_r1_paired", 
                    "type": "fastqsanger"
                }, 
                {
                    "name": "fastq_out_r1_unpaired", 
                    "type": "fastqsanger"
                }, 
                {
                    "name": "fastq_out_r2_paired", 
                    "type": "fastqsanger"
                }, 
                {
                    "name": "fastq_out_r2_unpaired", 
                    "type": "fastqsanger"
                }, 
                {
                    "name": "fastq_out", 
                    "type": "fastqsanger"
                }
            ], 
            "position": {
                "left": 916, 
                "top": 440
            }, 
            "post_job_actions": {
                "HideDatasetActionfastq_out": {
                    "action_arguments": {}, 
                    "action_type": "HideDatasetAction", 
                    "output_name": "fastq_out"
                }, 
                "HideDatasetActionfastq_out_r1_paired": {
                    "action_arguments": {}, 
                    "action_type": "HideDatasetAction", 
                    "output_name": "fastq_out_r1_paired"
                }, 
                "HideDatasetActionfastq_out_r1_unpaired": {
                    "action_arguments": {}, 
                    "action_type": "HideDatasetAction", 
                    "output_name": "fastq_out_r1_unpaired"
                }, 
                "HideDatasetActionfastq_out_r2_paired": {
                    "action_arguments": {}, 
                    "action_type": "HideDatasetAction", 
                    "output_name": "fastq_out_r2_paired"
                }, 
                "HideDatasetActionfastq_out_r2_unpaired": {
                    "action_arguments": {}, 
                    "action_type": "HideDatasetAction", 
                    "output_name": "fastq_out_r2_unpaired"
                }
            }, 
            "tool_errors": null, 
            "tool_id": "toolshed.g2.bx.psu.edu/repos/pjbriggs/trimmomatic/trimmomatic/0.32.1", 
            "tool_state": "{\"operations\": \"[{\\\"__index__\\\": 0, \\\"operation\\\": {\\\"window_size\\\": \\\"4\\\", \\\"name\\\": \\\"SLIDINGWINDOW\\\", \\\"__current_case__\\\": 0, \\\"required_quality\\\": \\\"20\\\"}}]\", \"__page__\": 0, \"__rerun_remap_job_id__\": null, \"paired_end\": \"{\\\"is_paired_end\\\": \\\"True\\\", \\\"fastq_r1_in\\\": null, \\\"__current_case__\\\": 1, \\\"fastq_r2_in\\\": null}\", \"illuminaclip\": \"{\\\"do_illuminaclip\\\": \\\"False\\\", \\\"__current_case__\\\": 1}\"}", 
            "tool_version": "0.32.1", 
            "type": "tool", 
            "user_outputs": [], 
            "uuid": "48ce54e4-74a2-4d3e-b377-2e956d4166c3"
        }, 
        "9": {
            "annotation": "", 
            "id": 9, 
            "input_connections": {
                "library|input_1": {
                    "id": 8, 
                    "output_name": "fastq_out_r1_paired"
                }, 
                "library|input_2": {
                    "id": 8, 
                    "output_name": "fastq_out_r2_paired"
                }
            }, 
            "inputs": [], 
            "label": null, 
            "name": "Bowtie2", 
            "outputs": [
                {
                    "name": "output_unaligned_reads_l", 
                    "type": "fastqsanger"
                }, 
                {
                    "name": "output_aligned_reads_l", 
                    "type": "fastqsanger"
                }, 
                {
                    "name": "output_aligned_reads_r", 
                    "type": "fastqsanger"
                }, 
                {
                    "name": "output_unaligned_reads_r", 
                    "type": "fastqsanger"
                }, 
                {
                    "name": "output", 
                    "type": "bam"
                }, 
                {
                    "name": "output_sam", 
                    "type": "sam"
                }, 
                {
                    "name": "mapping_stats", 
                    "type": "txt"
                }
            ], 
            "position": {
                "left": 1290.984375, 
                "top": 525.015625
            }, 
            "post_job_actions": {
                "HideDatasetActionmapping_stats": {
                    "action_arguments": {}, 
                    "action_type": "HideDatasetAction", 
                    "output_name": "mapping_stats"
                }, 
                "HideDatasetActionoutput": {
                    "action_arguments": {}, 
                    "action_type": "HideDatasetAction", 
                    "output_name": "output"
                }, 
                "HideDatasetActionoutput_aligned_reads_l": {
                    "action_arguments": {}, 
                    "action_type": "HideDatasetAction", 
                    "output_name": "output_aligned_reads_l"
                }, 
                "HideDatasetActionoutput_aligned_reads_r": {
                    "action_arguments": {}, 
                    "action_type": "HideDatasetAction", 
                    "output_name": "output_aligned_reads_r"
                }, 
                "HideDatasetActionoutput_sam": {
                    "action_arguments": {}, 
                    "action_type": "HideDatasetAction", 
                    "output_name": "output_sam"
                }, 
                "HideDatasetActionoutput_unaligned_reads_l": {
                    "action_arguments": {}, 
                    "action_type": "HideDatasetAction", 
                    "output_name": "output_unaligned_reads_l"
                }, 
                "HideDatasetActionoutput_unaligned_reads_r": {
                    "action_arguments": {}, 
                    "action_type": "HideDatasetAction", 
                    "output_name": "output_unaligned_reads_r"
                }
            }, 
            "tool_errors": null, 
            "tool_id": "toolshed.g2.bx.psu.edu/repos/devteam/bowtie2/bowtie2/2.2.6.2", 
            "tool_state": "{\"__page__\": 0, \"__rerun_remap_job_id__\": null, \"library\": \"{\\\"aligned_file\\\": \\\"False\\\", \\\"unaligned_file\\\": \\\"False\\\", \\\"input_2\\\": null, \\\"__current_case__\\\": 1, \\\"input_1\\\": null, \\\"type\\\": \\\"paired\\\", \\\"paired_options\\\": {\\\"paired_options_selector\\\": \\\"no\\\", \\\"__current_case__\\\": 1}}\", \"reference_genome\": \"{\\\"source\\\": \\\"indexed\\\", \\\"__current_case__\\\": 0, \\\"index\\\": \\\"hg19\\\"}\", \"rg\": \"{\\\"rg_selector\\\": \\\"do_not_set\\\", \\\"__current_case__\\\": 3}\", \"save_mapping_stats\": \"\\\"False\\\"\", \"analysis_type\": \"{\\\"analysis_type_selector\\\": \\\"simple\\\", \\\"presets\\\": \\\"no_presets\\\", \\\"__current_case__\\\": 0}\"}", 
            "tool_version": "2.2.6.2", 
            "type": "tool", 
            "user_outputs": [], 
            "uuid": "5af81d5e-3301-4ef4-9c53-db7ab17f6d03"
        }, 
        "10": {
            "annotation": "", 
            "id": 10, 
            "input_connections": {
                "input": {
                    "id": 9, 
                    "output_name": "output_unaligned_reads_l"
                }
            }, 
            "inputs": [], 
            "label": null, 
            "name": "MetaPhlAn2", 
            "outputs": [
                {
                    "name": "output", 
                    "type": "tabular"
                }, 
                {
                    "name": "biom_output", 
                    "type": "text"
                }
            ], 
            "position": {
                "left": 1826, 
                "top": 396
            }, 
            "post_job_actions": {}, 
            "tool_errors": null, 
            "tool_id": "toolshed.g2.bx.psu.edu/repos/george-weingart/metaphlan2_hutlab/metaphlan2_hutlab/2.5.0", 
            "tool_state": "{\"__page__\": 0, \"PresetsForBowtie2\": \"\\\"very-sensitive\\\"\", \"gchoice_biom\": \"{\\\"global_biom\\\": \\\"0\\\", \\\"__current_case__\\\": 0}\", \"gchoice_additional_analysis_types\": \"{\\\"Analysis_Type\\\": \\\"\\\", \\\"global_additional_analysis_types\\\": \\\"0\\\", \\\"__current_case__\\\": 0}\", \"input\": \"null\", \"gchoice_post_mapping\": \"{\\\"min_cu_len\\\": \\\"\\\", \\\"__current_case__\\\": 0, \\\"global_choice_post_mapping\\\": \\\"0\\\"}\", \"__rerun_remap_job_id__\": null}", 
            "tool_version": "2.5.0", 
            "type": "tool", 
            "user_outputs": [], 
            "uuid": "1289ad82-4813-4282-9955-50473b400f33"
        }, 
        "11": {
            "annotation": "", 
            "id": 11, 
            "input_connections": {
                "input": {
                    "id": 9, 
                    "output_name": "output_unaligned_reads_r"
                }
            }, 
            "inputs": [], 
            "label": null, 
            "name": "MetaPhlAn2", 
            "outputs": [
                {
                    "name": "output", 
                    "type": "tabular"
                }, 
                {
                    "name": "biom_output", 
                    "type": "text"
                }
            ], 
            "position": {
                "left": 1836, 
                "top": 690
            }, 
            "post_job_actions": {}, 
            "tool_errors": null, 
            "tool_id": "toolshed.g2.bx.psu.edu/repos/george-weingart/metaphlan2_hutlab/metaphlan2_hutlab/2.5.0", 
            "tool_state": "{\"__page__\": 0, \"PresetsForBowtie2\": \"\\\"very-sensitive\\\"\", \"gchoice_biom\": \"{\\\"global_biom\\\": \\\"0\\\", \\\"__current_case__\\\": 0}\", \"gchoice_additional_analysis_types\": \"{\\\"Analysis_Type\\\": \\\"\\\", \\\"global_additional_analysis_types\\\": \\\"0\\\", \\\"__current_case__\\\": 0}\", \"input\": \"null\", \"gchoice_post_mapping\": \"{\\\"min_cu_len\\\": \\\"\\\", \\\"__current_case__\\\": 0, \\\"global_choice_post_mapping\\\": \\\"0\\\"}\", \"__rerun_remap_job_id__\": null}", 
            "tool_version": "2.5.0", 
            "type": "tool", 
            "user_outputs": [], 
            "uuid": "166e172a-2c00-49ab-9cc1-6ca1f490ff1f"
        }, 
        "12": {
            "annotation": "", 
            "id": 12, 
            "input_connections": {
                "library|input_1": {
                    "id": 9, 
                    "output_name": "output_unaligned_reads_l"
                }, 
                "library|input_2": {
                    "id": 9, 
                    "output_name": "output_unaligned_reads_r"
                }
            }, 
            "inputs": [], 
            "label": null, 
            "name": "Bowtie2", 
            "outputs": [
                {
                    "name": "output_unaligned_reads_l", 
                    "type": "fastqsanger"
                }, 
                {
                    "name": "output_aligned_reads_l", 
                    "type": "fastqsanger"
                }, 
                {
                    "name": "output_aligned_reads_r", 
                    "type": "fastqsanger"
                }, 
                {
                    "name": "output_unaligned_reads_r", 
                    "type": "fastqsanger"
                }, 
                {
                    "name": "output", 
                    "type": "bam"
                }, 
                {
                    "name": "output_sam", 
                    "type": "sam"
                }, 
                {
                    "name": "mapping_stats", 
                    "type": "txt"
                }
            ], 
            "position": {
                "left": 1782.9375, 
                "top": 902.78125
            }, 
            "post_job_actions": {
                "HideDatasetActionmapping_stats": {
                    "action_arguments": {}, 
                    "action_type": "HideDatasetAction", 
                    "output_name": "mapping_stats"
                }, 
                "HideDatasetActionoutput": {
                    "action_arguments": {}, 
                    "action_type": "HideDatasetAction", 
                    "output_name": "output"
                }, 
                "HideDatasetActionoutput_aligned_reads_l": {
                    "action_arguments": {}, 
                    "action_type": "HideDatasetAction", 
                    "output_name": "output_aligned_reads_l"
                }, 
                "HideDatasetActionoutput_aligned_reads_r": {
                    "action_arguments": {}, 
                    "action_type": "HideDatasetAction", 
                    "output_name": "output_aligned_reads_r"
                }, 
                "HideDatasetActionoutput_sam": {
                    "action_arguments": {}, 
                    "action_type": "HideDatasetAction", 
                    "output_name": "output_sam"
                }, 
                "HideDatasetActionoutput_unaligned_reads_l": {
                    "action_arguments": {}, 
                    "action_type": "HideDatasetAction", 
                    "output_name": "output_unaligned_reads_l"
                }, 
                "HideDatasetActionoutput_unaligned_reads_r": {
                    "action_arguments": {}, 
                    "action_type": "HideDatasetAction", 
                    "output_name": "output_unaligned_reads_r"
                }
            }, 
            "tool_errors": null, 
            "tool_id": "toolshed.g2.bx.psu.edu/repos/devteam/bowtie2/bowtie2/2.2.6.2", 
            "tool_state": "{\"__page__\": 0, \"__rerun_remap_job_id__\": null, \"library\": \"{\\\"aligned_file\\\": \\\"False\\\", \\\"unaligned_file\\\": \\\"False\\\", \\\"input_2\\\": null, \\\"__current_case__\\\": 1, \\\"input_1\\\": null, \\\"type\\\": \\\"paired\\\", \\\"paired_options\\\": {\\\"paired_options_selector\\\": \\\"no\\\", \\\"__current_case__\\\": 1}}\", \"reference_genome\": \"{\\\"source\\\": \\\"indexed\\\", \\\"__current_case__\\\": 0, \\\"index\\\": \\\"hg19\\\"}\", \"rg\": \"{\\\"rg_selector\\\": \\\"do_not_set\\\", \\\"__current_case__\\\": 3}\", \"save_mapping_stats\": \"\\\"False\\\"\", \"analysis_type\": \"{\\\"analysis_type_selector\\\": \\\"simple\\\", \\\"presets\\\": \\\"no_presets\\\", \\\"__current_case__\\\": 0}\"}", 
            "tool_version": "2.2.6.2", 
            "type": "tool", 
            "user_outputs": [], 
            "uuid": "d6e014dd-2551-4c55-a638-6e0faa5a40ee"
        }
    }, 
    "uuid": "8d6c5871-0e1e-4949-9b6c-e9dba9ca9a54"
}
