# Supplementary material for: MGS-Fast: Metagenomic shotgun data fast annotation using microbial gene catalogs
Source: Gigascience. 2019 Apr 3;8(4):giz020. doi: 10.1093/gigascience/giz020 (PMC6446249; doi:10.1093/gigascience/giz020)
Supplement: Supplement_Files.zip [file giz020_supplement_files.zip › Suppl-KEGG-FDR.CSV]

	logFC	logCPM	PValue	FDR
K04086	5.920773332	5.881445432	3.61E-19	1.36E-15
K02552	5.280908883	4.527012773	4.76E-16	8.41E-13
K11382	5.83811012	4.330865644	6.67E-16	8.41E-13
K17686	5.202681486	5.046593727	5.82E-15	5.50E-12
K10037	4.836266998	4.226313395	7.52E-15	5.63E-12
K16785	5.249358736	4.22262568	8.93E-15	5.63E-12
K16199	6.797787079	4.30815147	5.92E-14	3.08E-11
K16787	5.906915005	4.290368229	6.94E-14	3.08E-11
K16899	5.900620515	4.818503953	8.40E-14	3.08E-11
K15583	4.862047464	3.996392424	8.41E-14	3.08E-11
K12555	5.047042196	5.323804979	9.76E-14	3.08E-11
K11708	7.475702837	3.874965489	9.77E-14	3.08E-11
K12132	5.665186927	4.33669978	1.82E-13	5.29E-11
K10681	7.554910866	4.670367368	1.98E-13	5.35E-11
K16786	5.703701352	3.980984528	2.46E-13	6.21E-11
K19005	6.679918608	4.528385864	3.67E-13	8.68E-11
K11707	6.958189249	3.976693365	7.99E-13	1.78E-10
K10009	4.730203072	3.853835164	8.47E-13	1.78E-10
K13256	5.288843671	3.71688659	1.02E-12	2.04E-10
K15634	5.008689244	3.652386296	1.12E-12	2.12E-10
K19427	5.0103869	3.530883359	1.67E-12	2.92E-10
K16553	5.874845749	2.725752075	1.70E-12	2.92E-10
K16013	5.343410682	4.394700355	1.80E-12	2.96E-10
K11710	6.406886709	3.481259552	2.24E-12	3.53E-10
K18118	7.575459783	3.432304519	2.42E-12	3.66E-10
K04561	5.205745303	4.835438251	2.95E-12	4.29E-10
K15580	4.145396967	4.811052102	3.60E-12	5.05E-10
K15738	5.019710223	4.854878056	4.76E-12	6.37E-10
K16898	5.510715701	4.396988017	4.88E-12	6.37E-10
K18682	5.250556249	4.230469303	8.12E-12	1.02E-09
K02168	3.599581125	5.024156347	8.57E-12	1.05E-09
K15125	2.093404028	7.980314526	9.22E-12	1.08E-09
K01597	6.098949321	3.176631646	9.53E-12	1.08E-09
K10094	4.817084292	3.934930842	9.83E-12	1.08E-09
K00687	5.421384726	4.422802632	9.98E-12	1.08E-09
K02768;K02769;K02770	5.65460339	3.993831214	1.14E-11	1.18E-09
K07243	4.100041995	4.059677139	1.15E-11	1.18E-09
K09477	5.705009318	4.475029628	1.96E-11	1.95E-09
K00371	4.201479855	4.809564252	2.35E-11	2.28E-09
K01595	3.719616071	5.081987135	2.79E-11	2.64E-09
K13921	4.209506222	3.383745421	2.98E-11	2.75E-09
K17069	5.087572712	3.221567701	3.09E-11	2.78E-09
K11709	6.320183884	3.865459672	4.00E-11	3.52E-09
K03319	3.3542429	6.359128668	4.11E-11	3.53E-09
K00158	5.914395759	4.84268313	4.41E-11	3.71E-09
K15581	4.692971282	3.642304463	5.50E-11	4.52E-09
K20074	5.016770515	3.226425559	6.38E-11	5.14E-09
K18929	5.73159023	4.168549231	1.05E-10	8.28E-09
K00370	3.812668698	6.216068147	1.34E-10	1.04E-08
K02793;K02794	4.616041505	4.107786099	1.42E-10	1.07E-08
K11737	5.114425906	4.353714853	1.87E-10	1.39E-08
K00383	3.874972063	4.183766496	1.93E-10	1.40E-08
K16786;K16787	4.115005453	3.359831683	2.10E-10	1.50E-08
K01699	3.539966807	4.121007462	2.31E-10	1.60E-08
K01772	3.159536422	4.768680331	2.33E-10	1.60E-08
K12556	4.674143472	3.338178506	2.79E-10	1.89E-08
K06929	4.298691198	3.049081713	3.03E-10	2.01E-08
K18474	5.059726831	2.180089121	3.56E-10	2.32E-08
K02945;K03527	4.963476918	3.921316189	3.65E-10	2.34E-08
K03573	3.558952923	5.627657747	4.21E-10	2.66E-08
K01601	5.60660539	4.304253244	4.33E-10	2.69E-08
K02808;K02809;K02810	5.06513635	3.402940139	4.64E-10	2.83E-08
K08969	5.382809637	3.630472409	4.99E-10	3.00E-08
K02777;K20107;K20108	4.297001544	3.036908905	6.01E-10	3.56E-08
K12952	4.908952842	3.607176391	6.26E-10	3.65E-08
K08678	5.79362748	2.823997699	6.63E-10	3.80E-08
K18889	4.310483957	3.384956244	8.33E-10	4.71E-08
K17677	6.338385959	4.292016504	8.62E-10	4.80E-08
K04771	4.341289287	4.377028257	9.06E-10	4.92E-08
K15582	4.315794874	2.914454713	9.09E-10	4.92E-08
K06211	4.062869083	3.395588119	1.38E-09	7.35E-08
K08693	4.051591974	3.396748103	2.38E-09	1.25E-07
K00054	5.198862356	3.683567113	2.83E-09	1.45E-07
K02424	3.947574858	4.44878223	2.84E-09	1.45E-07
K18138	4.452221351	4.879421117	3.04E-09	1.53E-07
K17758;K17759	4.498368992	3.054777551	3.48E-09	1.73E-07
K02755;K02756;K02757	4.809458953	3.326837529	4.04E-09	1.99E-07
K15270	5.72668662	2.341909072	4.51E-09	2.19E-07
K16092	5.732699396	4.500274404	4.63E-09	2.22E-07
K02244	4.46505518	3.487052368	5.03E-09	2.38E-07
K13919	4.147430271	3.050934442	5.92E-09	2.77E-07
K13829	5.2580431	2.818953484	6.74E-09	3.11E-07
K03638	4.167746617	3.338100348	7.11E-09	3.24E-07
K10823	4.135426691	3.278309629	7.44E-09	3.35E-07
K00867	4.636411142	4.230720649	7.60E-09	3.38E-07
K09824	2.903480887	5.021411285	7.82E-09	3.44E-07
K02575	3.378359312	5.001665093	8.54E-09	3.72E-07
K18890	4.139597419	2.712541575	9.65E-09	4.13E-07
K01760	2.672468549	5.727953216	9.70E-09	4.13E-07
K00689	2.737282307	7.600179448	1.01E-08	4.26E-07
K02243	4.577436189	3.67712011	1.30E-08	5.41E-07
K20202	4.414797479	2.282483894	1.64E-08	6.75E-07
K06286	3.529511258	4.553286017	1.95E-08	7.93E-07
K00313	3.891296459	4.397098767	2.06E-08	8.31E-07
K20861	4.242154384	2.292383183	2.24E-08	8.94E-07
K00692	4.874100268	2.466895282	2.45E-08	9.64E-07
K05601	4.856264675	4.153508503	3.19E-08	1.25E-06
K09685	3.283313111	4.695641646	3.50E-08	1.35E-06
K12292	4.049816445	2.761940319	3.67E-08	1.40E-06
K08989	5.727064272	2.778323722	4.60E-08	1.74E-06
K12554	3.459250659	2.831860596	4.83E-08	1.81E-06
K07223	2.735329283	5.301114936	5.89E-08	2.18E-06
K07739	4.441234266	2.730721104	6.66E-08	2.45E-06
K01011	2.915430798	4.683876835	7.95E-08	2.89E-06
K15553	5.647486293	2.654797595	8.67E-08	3.13E-06
K05362	4.245364694	2.782919351	1.02E-07	3.64E-06
K19055	5.007483929	1.711998067	1.04E-07	3.68E-06
K18707	5.491966249	2.886947449	1.06E-07	3.71E-06
K02240	3.702800619	3.941133406	1.56E-07	5.41E-06
K03740	3.859040705	3.808917949	1.69E-07	5.80E-06
K19221	4.994609974	1.874148827	1.70E-07	5.80E-06
K01281	3.525036153	5.061941442	1.89E-07	6.37E-06
K02851	2.989909399	4.360689512	1.96E-07	6.58E-06
K03756	2.748077157	5.277803507	2.39E-07	7.93E-06
K05846	3.203855801	4.097496214	2.87E-07	9.45E-06
K08161	2.267572878	6.660445633	2.90E-07	9.45E-06
K07224	3.961546396	2.68824198	3.63E-07	1.17E-05
K06878	4.354889428	3.152131155	3.74E-07	1.20E-05
K01679	2.413632445	5.583769543	3.91E-07	1.24E-05
K01821	3.158428535	3.043801894	4.06E-07	1.28E-05
K05915	3.664647259	3.0288989	4.97E-07	1.56E-05
K00557	4.34052145	3.671911109	5.08E-07	1.58E-05
K01922	4.069249848	0.989120444	5.21E-07	1.60E-05
K00364	2.921211764	4.897076912	5.60E-07	1.71E-05
K14982	3.31180272	2.620657933	6.47E-07	1.96E-05
K01589	2.541392025	5.336316888	6.61E-07	1.99E-05
K07177	3.898187817	3.801354123	6.91E-07	2.06E-05
K07146	3.471043646	2.970622092	7.33E-07	2.17E-05
K01674	3.563945694	2.184388219	7.58E-07	2.22E-05
K00373	3.296133192	3.807687409	8.11E-07	2.36E-05
K03367	3.171572566	4.146654165	9.42E-07	2.72E-05
K05939	2.991478451	4.390925047	9.72E-07	2.79E-05
K01879	1.947123652	6.334760698	1.04E-06	2.96E-05
K00231	3.327070355	4.727156204	1.06E-06	2.98E-05
K07230	3.597905623	1.781133036	1.07E-06	2.98E-05
K13920	3.597683416	2.623279988	1.07E-06	2.98E-05
K00520	2.335870834	4.896868187	1.08E-06	2.98E-05
K15257	4.091612048	2.47163609	1.11E-06	3.04E-05
K15584	4.012488631	2.534522328	1.17E-06	3.18E-05
K09698	2.404877067	5.589338653	1.36E-06	3.69E-05
K02453	3.047454929	4.605998108	1.48E-06	3.94E-05
K00627	2.328115641	5.219359846	1.48E-06	3.94E-05
K02849	2.63800037	4.308174	1.65E-06	4.37E-05
K19267	4.276044318	2.423067537	1.79E-06	4.69E-05
K03598	3.946614436	2.947169935	2.06E-06	5.38E-05
K12368	3.629272704	4.070710667	2.18E-06	5.66E-05
K15771	4.106834878	2.359315111	2.50E-06	6.43E-05
K12371	4.060397094	2.869376943	2.51E-06	6.43E-05
K00494	4.106267819	2.239456083	2.78E-06	7.06E-05
K03492	3.313858922	3.302668081	2.91E-06	7.34E-05
K10038	3.303530312	1.975907016	3.11E-06	7.81E-05
K03632	3.872925498	4.582821591	3.15E-06	7.84E-05
K07213	2.764535784	3.307854463	3.33E-06	8.20E-05
K02440	2.153279064	5.497377574	3.34E-06	8.20E-05
K00631	4.033217662	3.98564389	3.66E-06	8.94E-05
K06193	3.222962205	3.549946343	3.84E-06	9.31E-05
K14205	2.763269694	4.990567458	4.27E-06	0.000102936
K09471	3.916818712	3.300837992	4.31E-06	0.000103182
K03212	3.737159078	2.698587615	4.43E-06	0.00010536
K05823	3.60249024	3.912508468	4.47E-06	0.000105828
K02496	3.87704815	2.856341639	4.88E-06	0.00011469
K06181	4.075593248	2.170713248	4.94E-06	0.000115287
K01878	2.042893056	5.212324324	5.35E-06	0.000124281
K08162	3.646042911	2.918343629	5.84E-06	0.000134736
K11604	4.253866	2.525258418	6.12E-06	0.000140382
K15633	3.632262947	3.021521537	6.87E-06	0.000156686
K03214	4.057702635	2.540988745	6.98E-06	0.000158187
K03808	3.977632222	3.464804583	7.04E-06	0.000158482
K07021	2.940179958	4.716085653	7.24E-06	0.000161982
K03855	4.053964344	2.117970552	7.28E-06	0.000161982
K12372	3.68419489	2.669368987	7.83E-06	0.000173365
K07570	3.235101447	2.53073917	9.58E-06	0.000210715
K00135	3.105603017	4.680496912	9.74E-06	0.000212939
K00374	2.882116882	3.843273121	9.89E-06	0.000214759
K07280	4.349527544	2.509851757	9.93E-06	0.000214759
K13953	3.163611555	3.12713837	1.04E-05	0.000222997
K10805	3.341537395	2.796608669	1.04E-05	0.000222997
K05590	3.989235296	3.041807941	1.10E-05	0.000232988
K02468	3.851632259	2.528956736	1.10E-05	0.000232988
K18979	3.938253929	2.585503011	1.11E-05	0.000233492
K03528	3.845791997	2.586718966	1.12E-05	0.000233492
K13678	3.72927988	2.910892379	1.19E-05	0.000247034
K10036	2.169841768	6.117312491	1.21E-05	0.000250992
K02498	3.596303466	3.099821671	1.24E-05	0.00025499
K00799	3.606959179	4.259280317	1.25E-05	0.000255158
K08172	3.393489661	3.928289131	1.26E-05	0.000256544
K06198	3.591025019	3.258609939	1.27E-05	0.000256544
K06918	3.970068882	3.001627734	1.28E-05	0.000257158
K14055	3.547132921	2.62796647	1.29E-05	0.000258091
K09693	3.954780775	3.201005948	1.31E-05	0.000260948
K02825	2.186229095	4.395306886	1.32E-05	0.000261497
K05311	2.459233532	4.659450017	1.47E-05	0.000288774
K03449	2.970617088	4.329680402	1.49E-05	0.000292928
K03293	2.803032971	6.918934996	1.56E-05	0.00030439
K03647	2.685759941	2.987771165	1.65E-05	0.000321036
K07153	4.062762496	1.977762005	1.80E-05	0.000348096
K05685	2.417831153	5.07303434	1.86E-05	0.000356817
K03346	3.125147066	3.813749486	1.92E-05	0.00036723
K06948	2.785634065	4.015462502	2.04E-05	0.000387019
K03732	3.668041433	3.037840461	2.15E-05	0.000406168
K06176	3.616405332	2.882886482	2.20E-05	0.000413047
K09773	2.129975002	4.629242958	2.20E-05	0.000413047
K00163	3.574593782	4.108432556	2.26E-05	0.000421066
K03656	3.3311603	3.869405166	2.28E-05	0.000421066
K08195	4.096129539	2.992662548	2.28E-05	0.000421066
K00090	3.783499046	2.542541828	2.29E-05	0.000421066
K01766	2.979472039	2.950936668	2.52E-05	0.000459813
K01581	2.095917348	5.919507537	2.56E-05	0.000464631
K11209	3.603588766	2.591427535	2.57E-05	0.000464631
K12369	3.781533597	3.116411384	2.58E-05	0.000465158
K00324	3.129994915	3.309297996	3.06E-05	0.000548121
K05838	3.408344437	2.860559516	3.27E-05	0.000584311
K04568	3.407140772	2.78590842	3.43E-05	0.000608261
K07773	3.86339258	2.408084409	3.45E-05	0.000608261
K01460	3.676953003	3.584059257	3.46E-05	0.000608261
K00769	3.061930851	1.995800966	3.47E-05	0.000608585
K02585	3.294904112	2.724516481	3.49E-05	0.000609304
K02504	3.652747947	3.079867279	3.51E-05	0.000609362
K07008	3.106724127	1.776071442	3.59E-05	0.000620823
K16087	3.895411658	1.990596227	3.78E-05	0.000649309
K00299	3.300571797	2.853433141	3.84E-05	0.00065743
K06899	3.512895442	2.762860343	3.99E-05	0.000680663
K02446	2.077598525	4.76141204	4.01E-05	0.000680999
K11935	3.88342262	3.661673913	4.13E-05	0.000696933
K03739	2.949756139	2.887322314	4.38E-05	0.000736857
K02505	3.754799483	2.963414925	4.43E-05	0.000742021
K00813	3.428240206	3.519325912	4.51E-05	0.000752321
K11733	2.971869468	4.058937933	4.59E-05	0.000762568
K08261	3.10934408	2.043123394	4.66E-05	0.000769482
K07751	3.529849886	3.035646313	4.69E-05	0.000772312
K04753	3.433722021	3.229702767	4.93E-05	0.000806946
K02073	1.348101052	7.348794418	4.96E-05	0.000809325
K03834	2.360431053	4.258505175	5.18E-05	0.000841697
K04016	3.376952409	2.549637496	5.28E-05	0.000853693
K00885	3.640081368	1.849569537	5.35E-05	0.000860872
K11932	3.010950987	2.814371381	5.53E-05	0.000886937
K06351	2.013151182	4.421434915	6.01E-05	0.00095998
K03291	3.709307033	3.38556436	6.08E-05	0.000966142
K13788	2.541267583	3.804772767	6.27E-05	0.000993197
K14187	3.397603015	2.854885188	6.48E-05	0.001022263
K02584	-1.682806559	5.58074138	6.54E-05	0.001026452
K03837	3.462099092	4.141397581	6.66E-05	0.001041296
K03314	3.89320153	3.302512937	6.80E-05	0.001058135
K05786	1.694660428	5.164348199	6.89E-05	0.00106892
K04768	2.593120276	4.163104346	7.08E-05	0.001093013
K19611	3.847366426	3.45397063	7.11E-05	0.001093013
K03048	3.019864965	3.215196252	7.30E-05	0.001118437
K02818;K02819	3.297678528	2.278214436	7.46E-05	0.001137637
K13895	3.934967679	4.476561688	7.61E-05	0.001155745
K12234	4.014890955	2.049318496	7.83E-05	0.001185155
K12297	3.044820725	3.607346599	7.98E-05	0.001202407
K04770	2.877569641	3.435870146	8.01E-05	0.001202744
K04024	2.043009949	3.415007853	8.07E-05	0.001204035
K08680	2.683028992	4.293121899	8.08E-05	0.001204035
K10040	1.753514769	5.266647333	8.67E-05	0.001286798
K01354	3.666848432	3.330664637	9.26E-05	0.001368987
K00161	2.370050396	4.271644346	9.64E-05	0.001419862
K06957	3.388446412	3.252430949	9.71E-05	0.00142434
K01807	1.712827399	5.323545173	9.78E-05	0.001428814
K00872	1.464315466	5.727795169	9.84E-05	0.001432448
K02454	2.276460817	4.292892477	9.94E-05	0.001437855
K08296	2.785109879	2.242434102	9.96E-05	0.001437855
K12341	2.884674657	4.757050963	0.00010246	0.001472984
K00116	3.966962815	3.380545497	0.000102766	0.001472984
K01697	3.184462567	2.54925656	0.000104234	0.001488382
K09767	2.216591325	4.086624632	0.00010495	0.001492967
K04691	2.916605465	2.829064474	0.000105708	0.001497498
K02017	1.976045861	4.228358434	0.00010606	0.001497498
K06726	2.018422857	3.877015026	0.000106817	0.001498876
K12690	2.908405276	4.524075877	0.000106949	0.001498876
K02817	2.457163567	2.900539265	0.000123837	0.001729154
K03290	3.119388896	1.900578931	0.000125867	0.001751031
K08970	3.508438657	2.886927402	0.000129129	0.001789833
K08990	3.436299955	2.635856018	0.000130248	0.001798747
K07112	1.676401048	5.529630745	0.000131547	0.001810085
K08312	3.486536381	2.257772085	0.000134558	0.001844804
K09894	3.727616062	2.240446272	0.000140561	0.00191722
K00325	3.061646301	3.099688501	0.000140853	0.00191722
K09155	1.478835433	6.793358361	0.000142991	0.001939349
K01611	1.818788362	5.073688149	0.000145558	0.001967115
K00122	1.683988101	5.347747227	0.000157089	0.002108854
K03835	2.838598455	3.285865385	0.000157161	0.002108854
K03445	3.250603293	3.594681737	0.000162887	0.002177966
K01916	2.096959204	5.051232131	0.000166547	0.002214118
K17828	2.89390271	2.629537515	0.000166761	0.002214118
K07160	1.885852099	4.721565728	0.000170932	0.002261568
K03475	2.106025384	5.962347306	0.000172513	0.002274523
K03633	3.669574239	3.054357133	0.000177226	0.002328554
K07032	2.703546396	2.659330794	0.000182167	0.002385184
K10914	1.983446707	3.798185187	0.000185472	0.002420093
K18928	3.787025693	3.255747402	0.000193691	0.002518644
K01496	2.362240304	2.975740646	0.000196021	0.002540213
K03591	3.290843948	2.563082834	0.000199075	0.002570992
K03215	1.944718417	4.151336273	0.000220337	0.002835896
K11263	2.879612385	2.638607019	0.000226502	0.002905369
K04026	2.032400807	2.950861475	0.000235943	0.003016239
K12139	3.454963857	2.378017378	0.00023778	0.003029497
K07097	3.629704506	3.407141287	0.000243096	0.003086829
K00358;K00540	2.634268832	1.984274795	0.00024544	0.003106175
K01823	1.928230496	4.092371969	0.000249283	0.003137405
K03487	3.639968812	3.173103983	0.000249566	0.003137405
K01261	2.811987242	2.627464215	0.000257662	0.003228453
K00101	3.160085855	3.094706646	0.000263521	0.003290968
K00824	1.772352738	4.946967482	0.000273545	0.0034023
K03777	3.764620984	2.808637409	0.00027495	0.0034023
K03079	2.862046518	2.201209904	0.000275133	0.0034023
K07268	3.530007284	2.175518835	0.00027974	0.003447999
K05363	2.480689126	2.180289326	0.000281327	0.0034563
K01792	2.374574856	2.927023381	0.000283771	0.003475043
K08306	2.414594766	3.084856822	0.000295189	0.003603215
K08724	2.78950255	4.141939215	0.000307604	0.003742677
K07666	3.005227121	2.226085666	0.00031099	0.003771752
K11211	3.4862951	2.490853421	0.000316304	0.003811883
K02221	2.046627789	3.160864238	0.000316314	0.003811883
K01523	2.265574273	3.026828281	0.00032183	0.00386605
K00835	3.560796042	2.708444416	0.000337999	0.004047436
K04013	2.772791338	1.331042655	0.000343688	0.004102567
K08567	2.399146926	3.085026136	0.000369056	0.004391537
K13664	-2.405092703	3.650583812	0.000378317	0.004487628
K07034	2.060544783	3.384927872	0.000380626	0.004496206
K02821	1.893813405	4.708744809	0.000381417	0.004496206
K02068	1.739527686	5.126036023	0.000386211	0.004536116
K11021	1.394066577	9.079271151	0.0003872	0.004536116
K11891	3.546092208	4.569386737	0.000406896	0.004752141
K03366	2.460886013	2.497972961	0.000425117	0.004949671
K00117	3.182086911	3.220776726	0.000426739	0.004953312
K06077	2.665532629	1.72925618	0.000430386	0.004980366
K13498	2.556248057	5.143698531	0.000433935	0.005006126
K00366	1.748379437	5.506384114	0.000436668	0.005022349
K06206	1.294834019	5.576545569	0.000452742	0.005191441
K03566	2.164221165	4.723331821	0.000456307	0.005216511
K00517	3.480291959	2.488280204	0.000478837	0.005457586
K03788	3.221442461	2.388126799	0.000492284	0.005579944
K07261	3.517779204	2.258819887	0.000492521	0.005579944
K02799	2.846852616	4.692727336	0.000502136	0.005671893
K14348	3.055281171	2.161754201	0.000552737	0.006224875
K01446	2.075675701	3.485158098	0.000563937	0.006316409
K03762	3.118596348	3.441428314	0.000564204	0.006316409
K06968	2.648236657	2.660469556	0.000568187	0.006342245
K06350	1.877632501	4.566232671	0.000592343	0.006592434
K03580	-1.795508503	8.243756386	0.000605283	0.00671669
K07793	-1.096911735	6.173807989	0.000611212	0.006744011
K03272	1.450656545	5.990696342	0.00061131	0.006744011
K01250	2.123772136	3.454826022	0.000639348	0.007032825
K02529;K05499	-2.831893666	1.873111822	0.000667497	0.007321187
K03708	1.800891449	4.182371407	0.000677915	0.007396367
K00261	2.169863823	4.098319141	0.000679361	0.007396367
K02071	1.140323841	7.084542386	0.000680216	0.007396367
K01958	1.63594277	6.995488842	0.000688014	0.007459727
K05851	2.117408207	4.555309973	0.000690722	0.007467692
K06887	2.903693536	2.67055925	0.000719909	0.00776107
K12107	2.792556779	4.022775987	0.00073545	0.007906088
K00121	2.465236214	2.568885592	0.000740812	0.007941164
K00156	1.634645728	5.81102155	0.000788261	0.00842048
K07393	1.628357615	3.821754236	0.000791698	0.00842048
K08368	2.20511276	4.587661441	0.000792202	0.00842048
K02063	2.788651232	3.309557874	0.000804912	0.008531616
K02796	1.571030236	6.542216527	0.000851547	0.008975947
K06218	2.086620581	2.986247525	0.000851576	0.008975947
K09780	2.078209664	2.535815367	0.000869917	0.009143798
K01180	-2.472657014	1.630971547	0.000927895	0.009726189
K07054	2.382569166	2.771580601	0.000939523	0.009820866
K10986	2.782905886	1.66547497	0.000951791	0.009921702
K07326	1.711095159	5.430186283	0.000984478	0.010234244
K07346	3.419945095	4.081800382	0.00100417	0.010384526
K10544	2.876995638	2.596733268	0.001007246	0.010384526
K01304	1.680423843	4.331896868	0.001009384	0.010384526
K00963	1.190168829	6.108618108	0.001009912	0.010384526
K01635	2.355142819	1.828832946	0.001032395	0.010586945
K11690	-0.761362372	8.000533831	0.00104004	0.010636518
K09792	-2.745722992	3.249010017	0.001083876	0.011054952
K02430	3.05933748	2.16529698	0.001093166	0.011098696
K10793	2.591199345	3.556640679	0.001095234	0.011098696
K05365	2.409312155	4.04161194	0.001096964	0.011098696
K02822	2.148873484	3.697633348	0.001125523	0.011357278
K03767	2.206678941	3.446747495	0.001132389	0.011396168
K11744	2.240573863	3.115532293	0.001147952	0.011522147
K11533	2.88154119	2.936909473	0.00117212	0.011733607
K03799	1.183086349	5.966851061	0.001189203	0.01187156
K01042	1.558609061	4.74630134	0.001194002	0.01187156
K05835	2.666995716	2.727652506	0.001195313	0.01187156
K03554	2.315661406	2.926939542	0.00120959	0.01198191
K00564	2.055464589	3.945418548	0.001215193	0.012005977
K12982	2.334890591	4.434537712	0.00122327	0.01205431
K13288	1.990111916	2.826922726	0.001239539	0.012131393
K05020	2.33080113	3.976604464	0.001240148	0.012131393
K03603	2.438493608	2.473157071	0.001240711	0.012131393
K02507	1.987380357	4.062652311	0.001274511	0.012429769
K09703	-2.164878028	1.756828449	0.001282227	0.012470308
K10545	2.692909409	3.010264342	0.001285259	0.012470308
K00772	1.742323846	4.096838842	0.001299975	0.012580829
K01644	1.381023392	5.0498049	0.001310846	0.012653673
K00457	2.155010604	3.123511843	0.001416547	0.01363922
K07646	-0.593489213	9.011344029	0.001433356	0.013766038
K08311	2.591283208	2.190107237	0.001454884	0.013937418
K03399	2.142039904	3.537469752	0.001466301	0.01401132
K07707	1.785415648	5.165119698	0.001498159	0.014271507
K05903	-2.581145526	2.362413367	0.001501073	0.014271507
K01711	-0.671415927	7.9443521	0.00154248	0.014628427
K01249	2.4592605	3.601941983	0.001597852	0.015115676
K00162	1.766448455	3.844046551	0.001631036	0.015354468
K07345	3.585207159	4.35387556	0.001631209	0.015354468
K01225	-1.304208833	6.940333274	0.001644804	0.015444014
K02436	2.56140016	3.261328882	0.001668202	0.015624938
K01664	2.155365429	2.739576226	0.001672577	0.015627236
K11936	1.316132443	5.458916487	0.001681568	0.01566901
K07674	2.647336383	2.940337575	0.00168533	0.01566901
K02535	1.536697956	4.832345075	0.001706945	0.015831074
K07347	3.27048052	6.075885955	0.00171917	0.015905475
K06147;K06148	2.680029899	3.725897378	0.001737599	0.016036767
K10972	3.580141364	3.434357978	0.001753955	0.016148338
K11626	2.622878987	3.686554125	0.00175923	0.016157585
K00936;K13924	-2.706157923	2.702008686	0.001774556	0.016258889
K10806	2.402897147	1.707818648	0.001827264	0.016701372
K01919	1.740386422	5.606111838	0.001860114	0.016960651
K00467	-2.256573332	1.157313769	0.001875984	0.01706424
K03071	1.8568893	3.31197524	0.001888872	0.017140264
K02793	1.625158808	6.03479045	0.00196523	0.017790506
K06192	2.232622381	4.138080118	0.002002027	0.018080355
K06203	2.030643863	3.113555733	0.002036092	0.018344222
K01066	-0.853809735	7.941284702	0.002084543	0.018736128
K10563	1.210513097	5.472913943	0.002222183	0.019925926
K08260	1.701472367	3.926293888	0.002260854	0.020224751
K12683	1.727809244	3.905025394	0.002273104	0.020286382
K07645	2.046346569	3.384587286	0.00239238	0.021300628
K11531	2.456067407	3.290425107	0.002419542	0.021491896
K01681	-0.561680203	8.934565313	0.002435259	0.021580839
K01906	1.887206015	3.725088586	0.002505594	0.022152261
K07685	2.643778128	1.856472946	0.002524704	0.022250054
K03271	1.296233018	5.748477393	0.002528415	0.022250054
K09989	-2.12446498	2.331805594	0.002538911	0.022290576
K06962	1.421722083	4.526659694	0.002546154	0.022302422
K05777	2.107524618	3.134743574	0.002570539	0.022464021
K01414	1.692544002	4.355304371	0.002577496	0.02247291
K00571;K03427	-2.354519005	2.68049212	0.002604238	0.022653873
K02777	1.433548677	4.363491181	0.002631245	0.022836312
K02316	-0.635686387	9.901595959	0.002637573	0.022838847
K10843	-1.729928955	7.432967684	0.002698646	0.023314329
K03646	1.90798482	3.694770496	0.002712467	0.02338035
K09686	-0.560765684	9.453435701	0.002769673	0.02381919
K00198	1.584953424	5.785792703	0.002919587	0.025051514
K10041	1.236147406	5.588559584	0.002953473	0.025284934
K00536	2.367563763	1.928489595	0.002970021	0.025369207
K06990	-2.809254952	4.856073816	0.003038479	0.025895505
K03833	1.441525397	4.993219548	0.003064756	0.026060757
K01051	-0.748746228	10.32440052	0.003090001	0.026216511
K08352	-1.773072508	2.786382978	0.003128202	0.026481247
K08643	1.639988359	5.424127398	0.003136308	0.026490599
K00278	-0.585883305	8.328923609	0.003182064	0.026817219
K00140	1.933542281	3.459043427	0.003204333	0.026944879
K07487	-1.334299953	10.9457215	0.003398574	0.028514862
K03585;K07799	-2.848122177	3.378371691	0.003461649	0.028979824
K00982	1.545395425	4.735095814	0.003541896	0.029586167
K02572	1.854789959	1.188663442	0.003599477	0.030000929
K04065	2.97848517	2.569520347	0.003612482	0.030043147
K08728	2.481848788	2.039434556	0.003639776	0.030203756
K07640	1.849368244	3.69002955	0.003701222	0.030646441
K01223	0.935593734	7.182445072	0.003818794	0.03155091
K12267	1.051290616	6.214701915	0.003847209	0.031716428
K08310	2.00218933	1.978339152	0.003929822	0.032327054
K02064	2.602301476	2.811163924	0.003944581	0.032378083
K02072	1.053511423	6.349400917	0.004093316	0.033526205
K05658	2.526136019	1.793896383	0.004137797	0.033769868
K06026	-2.054887869	7.160333369	0.004140914	0.033769868
K03486	1.385210248	4.206416057	0.004176387	0.033985909
K11384	-2.471631496	3.799783453	0.004255085	0.034552024
K01006	-0.568848734	9.134820502	0.004311296	0.034933501
K07121	1.876939737	3.926839665	0.004383439	0.035442168
K00997	1.239390969	4.693486216	0.004505943	0.036282469
K04113	-1.477187349	4.536758806	0.004506543	0.036282469
K04021	2.523043377	2.666372852	0.0045167	0.036287033
K11534	2.213071067	2.043350862	0.004587668	0.036717354
K00883	2.025412323	3.149382739	0.004589669	0.036717354
K01646	1.405381894	3.541703079	0.004668388	0.037268309
K06969	-0.550597329	8.276317917	0.004757197	0.037821295
K00547	1.181889879	6.467863445	0.004757647	0.037821295
K01417;K08259	-1.791116321	2.331325379	0.004815662	0.038202232
K05845	1.291168991	5.432706214	0.004917761	0.03893056
K06175	2.041260833	2.253809879	0.005038061	0.039799627
K01950	-0.529857958	8.663720561	0.005104406	0.040198065
K10794	2.689492388	2.068569464	0.005109743	0.040198065
K09729	1.770987358	3.863847917	0.005174795	0.040625365
K07126	-0.754582422	9.041895096	0.005197025	0.040715406
K02364	2.108739672	3.77003467	0.00527045	0.041205335
K01637	2.817865564	2.35882363	0.005414219	0.042242071
K00632	2.32380545	3.296917791	0.005463107	0.042533628
K03746	2.125044873	2.168066113	0.005482394	0.042533628
K07778	1.458250549	5.290413933	0.005485309	0.042533628
K01308	-1.315761805	4.531095334	0.005497901	0.042544086
K10039	1.068515333	5.510742118	0.005558531	0.042925474
K01417	-0.521132358	9.905736141	0.005608649	0.043224292
K10985	2.34325191	1.212670757	0.005637066	0.043354992
K09923	2.201446905	1.761709062	0.005805968	0.044563458
K13633	1.693121186	3.485858036	0.0058754	0.045005089
K01188	-0.769972404	9.671747508	0.005907368	0.045158543
K14986	-1.5305141	2.428057661	0.006182561	0.047145096
K01751	1.102963252	5.039015206	0.006192155	0.047145096
K12142	2.157243139	1.727848426	0.006374409	0.048408125
K03404	1.766471116	4.741605998	0.00638363	0.048408125
K00874	-0.723489378	8.87394693	0.006487158	0.049051552
K02755	1.049506936	7.074213768	0.006494405	0.049051552
K00009	1.933828474	5.580822201	0.006567638	0.04950586
K11688	-0.655513696	7.570997897	0.006726671	0.050603823
K02769;K02770	2.2708222	2.059295684	0.006751399	0.050605877
K00832	1.225139584	5.024855744	0.006753691	0.050605877
K01621	1.887140128	5.328417485	0.00683471	0.051042275
K09020	1.845770429	1.606624773	0.006838909	0.051042275
K11712	-1.871391876	3.337844948	0.006874275	0.051205228
K02525	1.999541285	3.641419303	0.007009934	0.052043326
K04772	1.886863279	3.643329931	0.007023943	0.052043326
K01040	-1.547841495	1.627390939	0.00702805	0.052043326
K03616	-0.602965379	7.356154816	0.007095359	0.052439136
K13497	1.722869596	4.60980404	0.007180168	0.052962488
K11939	2.465218279	2.328376909	0.007231353	0.053236262
K02569	1.835556265	2.061014063	0.007254412	0.05330232
K03717	2.307569638	2.353281522	0.007274352	0.053345249
K00539	-2.313736396	0.78880707	0.007340076	0.05372311
K02783	2.038476367	3.904801717	0.007509283	0.054855457
K00285	2.034896012	3.214348388	0.007597951	0.055396238
K01041	-0.879013359	8.045620752	0.007630732	0.055528252
K03304	2.027181311	2.663426848	0.007704004	0.055953843
K03519	1.4266407	4.584727497	0.007757263	0.056226277
K06001	-0.748127278	7.618076166	0.007771232	0.056226277
K00164	1.832502545	4.529037051	0.00780303	0.056315594
K07319	-0.815787563	7.695359641	0.007813342	0.056315594
K00880	2.077001054	3.1321694	0.007854271	0.056502967
K01835	0.842852369	6.784902989	0.007878804	0.056571908
K05985	1.067619575	5.010034812	0.00791281	0.056607724
K02808	1.690151279	5.469881081	0.007913712	0.056607724
K00131	1.867310146	1.799459146	0.007965791	0.056872745
K14052	2.361321984	2.875503111	0.008037744	0.057179238
K06048	2.133611002	3.410050696	0.008038941	0.057179238
K04082	1.803584505	2.370253795	0.008082682	0.057382494
K01295	-1.068879611	5.406201828	0.008209034	0.058170386
K10918	1.782650795	5.795331619	0.008318292	0.058834423
K02315	-0.778348945	8.869288051	0.008346347	0.058922719
K09116	2.049689107	2.431873106	0.00836755	0.058962404
K03614	-0.523952102	7.750290465	0.008681466	0.061060717
K03327	-0.488693298	11.72921804	0.008745236	0.061295736
K06867	-0.742196807	7.591386671	0.008747277	0.061295736
K01222	1.773630785	5.411314537	0.008815993	0.061663063
K02616	1.989693199	1.662166868	0.008895932	0.062107391
K07138	-0.846589069	6.947790619	0.00894386	0.062327013
K07150	1.010618635	5.681036674	0.009166167	0.063758782
K12506	1.182100085	4.974269652	0.009219999	0.064015554
K13634	1.087738825	5.289909723	0.009284603	0.064346038
K02782	1.979874417	4.534207612	0.009371578	0.064830073
K05964	1.997435953	1.935185825	0.009524549	0.065768056
K06282	1.366652071	4.919220363	0.009731366	0.066973031
K01643	1.07226606	5.484863524	0.009734452	0.066973031
K01198	-0.619708375	9.24629541	0.009908729	0.068048333
K03684	1.309523497	4.208237358	0.010127366	0.069299805
K03578	1.278697331	5.271707625	0.010133634	0.069299805
K11896	2.46250955	2.673219465	0.010178834	0.069299805
K07592	2.045320763	2.090792072	0.01018332	0.069299805
K00989	1.246098307	4.635057648	0.010186304	0.069299805
K01362	-0.486200686	10.69808283	0.010206935	0.069299805
K06223	-0.707319631	7.467717446	0.010229631	0.069299805
K00102	1.407378822	5.916540284	0.010237471	0.069299805
K07145	2.260151073	2.424007743	0.010295509	0.069568228
K01429	1.625265909	1.379013732	0.010380076	0.070014633
K18344	1.609379485	2.790017415	0.010433719	0.07025123
K13040	-1.844257634	2.862620267	0.010461928	0.070299668
K07444	-0.498812701	8.304562848	0.010478069	0.070299668
K03557	1.952576547	1.66973766	0.010541392	0.070599342
K08300	1.338457743	4.839999921	0.010607449	0.0708553
K12527	0.984921606	5.585793454	0.01061706	0.0708553
K03389	1.247007437	4.925524446	0.010666555	0.071060288
K01452;K01463	-2.120736366	1.332799097	0.010729169	0.0713518
K11991	1.46330133	4.073474786	0.010753283	0.07138671
K05566	-1.728989287	1.956665507	0.010802921	0.071515344
K12854	-2.387095237	1.970275928	0.010810459	0.071515344
K03722	0.918295156	6.751239305	0.010890457	0.071918829
K02853	2.246501477	2.765242328	0.010940479	0.072123297
K01525	1.466407524	2.997425013	0.011006943	0.072435257
K11392	1.356511661	3.774150834	0.011260667	0.07397118
K02099	-0.476330009	8.448815191	0.011279642	0.07397118
K07262	1.595612622	2.894430885	0.011298981	0.07397118
K07789	2.055137709	3.642824999	0.011369017	0.074301143
K01464	1.123036736	5.784981989	0.011442145	0.074650135
K07182	1.844462347	2.776979841	0.011544924	0.075191038
K01085	2.150628985	3.529026599	0.011641499	0.075689745
K00290	-0.600908982	7.983011898	0.01208707	0.078451924
K03825	1.480650492	2.560061265	0.01212034	0.078533164
K03308	-0.523426071	9.282435837	0.012250301	0.079239551
K02795	1.216059281	6.352125292	0.012445825	0.080366899
K09769	-1.343264087	3.543794227	0.012647093	0.081475105
K07452	-1.000602095	8.298789618	0.012660508	0.081475105
K13566	-1.346569361	2.468364287	0.01279925	0.082228117
K01283	1.875163076	3.969899946	0.012931854	0.082939213
K05568	-1.553154135	4.607821391	0.012996061	0.083170154
K03753	1.117008991	4.261057542	0.013011821	0.083170154
K07795	-1.187721117	5.03734922	0.013091664	0.08353939
K12950	1.781045653	4.513765293	0.013167515	0.083815077
K02466	2.162317414	2.885518577	0.013179168	0.083815077
K07455	1.605479365	5.606587136	0.013243653	0.084083864
K07270	1.480391461	3.852829666	0.013266819	0.084089857
K00068	1.88546991	4.436134761	0.013358697	0.084530616
K13787	1.983090515	1.822067855	0.01348609	0.085156646
K11614	-1.191883325	4.203359106	0.013516028	0.085156646
K03583	1.276900675	5.05413404	0.013525144	0.085156646
K03517	-0.554836712	7.966135334	0.013595609	0.085401543
K07147	1.934411446	1.839789194	0.013609178	0.085401543
K02841	1.54374264	3.278583263	0.013645397	0.085487059
K06113	-0.928216469	9.368818073	0.01368512	0.085594208
K09702	-1.302144501	6.366976235	0.013771874	0.085994672
K06922	-2.771774082	6.343452391	0.013828948	0.086208797
K01039	-1.310205514	1.918727907	0.013865664	0.086258317
K02686	1.735120798	1.559506761	0.013882483	0.086258317
K01840	-0.514536695	9.268023623	0.013928453	0.086402077
K13021	2.14333362	4.619050457	0.01401303	0.086784461
K03667	1.505646684	4.616996288	0.014040617	0.086813225
K03273	1.077617593	5.867306946	0.014089975	0.086939898
K03302	-1.952265457	3.273255134	0.014107055	0.086939898
K07505	1.552573803	5.262531416	0.014153846	0.087042082
K03471	1.320890391	3.36367346	0.014169641	0.087042082
K11893	2.315395457	1.986159176	0.014200032	0.087087389
K14987	-1.788818345	3.001149127	0.014280698	0.087440389
K00282	-1.469865236	3.818891262	0.014392315	0.087981452
K02858	1.621567949	2.679832057	0.014606786	0.089148516
K05816	1.947073262	3.225997416	0.01467189	0.089401662
K02781	1.92677125	3.836361219	0.014748379	0.089723259
K11179	1.700637494	1.587009345	0.01485415	0.090221675
K00990	1.347451982	4.370425657	0.014997159	0.09094431
K02173	2.008518839	2.531979036	0.015039302	0.091053949
K03737	-0.448462222	9.761728644	0.01510723	0.091196305
K14437	2.238212417	2.791925337	0.015111016	0.091196305
K07663	2.101284924	1.408772736	0.01522255	0.091723136
K11719	1.460766174	3.714288423	0.015295322	0.092015099
K10941	-1.814291892	3.544165937	0.015376798	0.09235842
K13688	-1.175188687	5.504055021	0.015430826	0.092536045
K06970	1.43677118	3.825179622	0.015495233	0.092775256
K03313	0.820141047	6.890684009	0.015520772	0.092781358
K00924	-0.920191342	8.422027501	0.015591957	0.093059883
K00984	-2.31121908	2.73491776	0.015899636	0.09474681
K13020	-0.638798936	7.020367548	0.016004846	0.095223802
K03072	0.94760322	5.858151146	0.016062415	0.095416295
K13529	-1.689374235	2.732281078	0.016092087	0.095442724
K01625	-0.644195151	7.396633972	0.016274588	0.096299243
K05539	1.483426	3.233705361	0.016287398	0.096299243
K03615	-0.450698343	8.248378412	0.016573124	0.097835728
K06281	1.18169286	5.374276867	0.016676883	0.0982949
K07469	-1.448262249	3.162905978	0.017001507	0.099942393
K01005	-0.4770491	9.314625733	0.017009223	0.099942393
K00262	-0.44108953	8.905458221	0.017132467	0.100367942
K05567	-1.634195698	0.966141325	0.017134696	0.100367942
K07717	-1.469204852	1.891608748	0.01718371	0.100499471
K03074	1.019195032	5.204329249	0.017225007	0.100585536
K07662;K07665	-1.573869419	0.573396952	0.017267019	0.100675503
K02074	1.221189386	4.263338186	0.017327275	0.100871397
K04044	1.370903636	3.852599168	0.017485428	0.10163573
K02191	1.673266104	3.254223362	0.017517331	0.101665001
K03932	-1.908263746	5.437745718	0.017702019	0.10257954
K02533	1.557907903	3.121308021	0.017806878	0.102950747
K12972	2.120027269	2.525681601	0.017820491	0.102950747
K02456	1.642302435	2.265157853	0.01789686	0.103234329
K01101	1.26572374	4.694211142	0.018033702	0.103865342
K02494	1.73959882	2.140978041	0.0180927	0.104046772
K07057	-2.112584366	4.041337334	0.018156111	0.104108799
K03274	1.142453975	5.110148243	0.018158511	0.104108799
K00956	-0.621586874	7.619433747	0.018241359	0.104425572
K13684	-1.188284103	5.002146133	0.018290764	0.104550231
K04656	0.934509916	6.299047456	0.018397136	0.104999644
K03483	1.662031925	6.800427253	0.018526543	0.105578972
K00260	1.457809409	3.695380688	0.018612122	0.105885056
K08177	0.872577441	6.266504384	0.018636218	0.105885056
K11747	1.240940414	4.292703874	0.018715282	0.106174851
K04654	1.032417395	5.231323702	0.018957544	0.107268089
K00214	-2.067595132	4.82657709	0.018964681	0.107268089
K00574	1.206161034	5.10154045	0.019044289	0.107541834
K01740	-0.459888434	9.269923767	0.019069918	0.107541834
K07637	2.242259632	2.357158085	0.019495167	0.109743233
K01493	-0.770818778	7.410113769	0.019518286	0.109743233
K06412	-0.871846115	5.904477849	0.01965508	0.110321185
K03205	-0.516584536	9.947329184	0.019679387	0.110321185
K02339	1.508618246	2.133846428	0.019949055	0.111667491
K02380	1.409065868	3.227253995	0.019980529	0.111678468
K10819	-0.668381685	9.943384683	0.020078019	0.111942669
K10763	1.465194045	2.735145479	0.020086964	0.111942669
K07696	-1.176740975	5.571674922	0.020137499	0.112059259
K07122	1.967584733	1.095826236	0.02018086	0.112135646
K01262	-0.486915467	9.390752088	0.020243023	0.112316127
K06897	-1.304060019	5.40939435	0.020314614	0.112548314
K03613	-0.540453206	7.156491191	0.020374282	0.112601592
K01761	-1.158145946	3.74449551	0.020383745	0.112601592
K03636	1.646253466	1.0531039	0.020666803	0.113998808
K03427	-0.540472374	10.48303956	0.020842271	0.114799349
K01685	-0.500986427	8.059825004	0.021020104	0.115610574
K16089	1.970058223	6.008604267	0.021073411	0.115735541
K05912	1.293517735	4.751463793	0.021148226	0.115910139
K10014	2.288022047	2.197404405	0.021166466	0.115910139
K00385	-1.013970227	4.729857182	0.02133133	0.116644153
K00283	-1.3417594	3.869991498	0.02144548	0.11709913
K06980	1.530895459	2.891819542	0.02169417	0.118286368
K02773	1.719434306	4.324445195	0.021867898	0.119062054
K12251	-0.642692134	6.959926267	0.021926763	0.119211022
K05501	1.462153335	3.09428655	0.022011529	0.119500179
K03321	-0.429373175	8.798114715	0.022073988	0.119667582
K07492	-1.527030799	6.081331983	0.022125126	0.119773216
K00879	1.197833032	4.646703737	0.022251557	0.12028556
K00179	-0.738499199	7.391249885	0.02258687	0.121923991
K02021	-1.360724415	3.939544344	0.022728749	0.122342877
K09883	2.094671675	2.933963581	0.022729134	0.122342877
K00881	1.662041214	1.360248609	0.022782915	0.122419449
K02761	0.938710075	6.646701514	0.022808063	0.122419449
K13892	1.598090251	3.736491575	0.022962284	0.123072637
K07239	-1.056484309	8.149663331	0.023157457	0.123943163
K03560	1.449793044	1.932834737	0.023231514	0.12416391
K01239	1.097320254	4.771313688	0.023331917	0.124524648
K12528	1.077397907	5.510680038	0.023480189	0.125072952
K03315	-0.4972709	9.378256679	0.023500758	0.125072952
K03618	1.446934699	2.517260999	0.023797844	0.126476181
K11931	1.038924397	6.004934607	0.023841572	0.126530867
K02455	1.638695881	2.627385628	0.023953335	0.1268384
K00344	1.616381812	4.418244671	0.023974863	0.1268384
K00619	-1.740242446	1.31932083	0.024000078	0.1268384
K13640	-1.37791535	2.771141937	0.024035969	0.126841737
K03673	1.252185907	3.549138112	0.024075423	0.126841737
K02172	1.351322507	5.054028043	0.024101271	0.126841737
K03497	-0.441916982	9.633990671	0.024154309	0.126944313
K11476	-1.149011344	4.040352077	0.02430572	0.127562894
K06933	-0.819995687	5.505915009	0.024411751	0.127941917
K07813	-0.8457091	6.708649356	0.024609452	0.128799675
K04835	-1.917908699	1.358509773	0.024780693	0.129516769
K01518	-1.383260413	2.14722602	0.024857617	0.129739617
K03724	1.477424118	3.490483547	0.024893944	0.129750254
K05802	1.287683221	5.673924511	0.024973143	0.129984009
K01419	1.532285291	3.251242372	0.025030772	0.130104999
K07442	1.737638973	1.241956734	0.025221342	0.130915719
K10558	1.54918764	2.775704876	0.025372421	0.131519509
K13979	1.951284676	2.342421327	0.02549059	0.131951292
K01139	1.325703745	4.342305653	0.025584638	0.1322572
K09889	1.424219285	2.572615766	0.025851624	0.133375629
K10206	-0.458445943	8.257674157	0.025899956	0.133375629
K10555	1.744992828	2.930528302	0.025906735	0.133375629
K07658	-0.494025827	7.858765008	0.02632743	0.135357332
K01246	0.757931853	6.403113053	0.026425867	0.135679077
K00712;K00754	1.944337574	1.983569486	0.026517182	0.135963438
K07162	-1.38592422	2.880290433	0.026569937	0.136049583
K05898	2.386346519	3.028584426	0.026681117	0.136434252
K05772	-1.562584197	0.917341719	0.026982119	0.137604604
K07571	1.023020329	4.334448719	0.026982721	0.137604604
K07335	-0.607256285	7.836944851	0.027280432	0.138805732
K01768	-0.500838865	7.243071545	0.027291613	0.138805732
K06885	0.800481202	6.873123852	0.027703987	0.140713941
K06608	-1.392112244	2.708739693	0.027767941	0.140731999
K07736	-0.936355487	5.178453405	0.027786129	0.140731999
K02478	-0.826265109	7.048380214	0.027819116	0.140731999
K01220	1.517528133	3.147318225	0.028270663	0.142825352
K04094	0.798610474	5.980487777	0.028348459	0.143027423
K07240	-0.528355443	8.45103736	0.028420228	0.143198593
K00945	-0.430042515	9.086112175	0.028750068	0.144556822
K03727	1.768035947	2.641458568	0.028766196	0.144556822
K12268	2.004874908	3.04608723	0.028827581	0.144673165
K00362	1.448490106	4.636623785	0.029151841	0.146106711
K00705	-0.478374183	10.14071401	0.029321987	0.146765076
K01273	-0.561339886	8.180414039	0.029694242	0.148431984
K01529;K03281	2.024325232	1.997124786	0.029992737	0.149726274
K07308	1.901535913	1.881668435	0.030138062	0.150253527
K12240	-1.823585496	3.337766985	0.030412412	0.151421799
K01141	1.293772529	3.578609972	0.030466984	0.151494174
K09691	-0.620928241	7.442891067	0.030527587	0.151596313
K03923	1.428578534	2.492705011	0.030609057	0.151801665
K01846	-1.610684428	2.95598093	0.030704272	0.152074561
K03617	-0.520201933	7.028681755	0.030823486	0.152465453
K04035	1.657845229	5.578933356	0.030865124	0.152472102
K07011	-0.431718419	9.708100561	0.030961384	0.152565581
K06189	1.261538241	3.42190852	0.030964685	0.152565581
K03695	-0.377850931	9.407528536	0.031349794	0.154262184
K04030	1.561297452	1.746334918	0.031825258	0.156398408
K09949	1.163553487	3.953302394	0.032503537	0.159524494
K03735	1.477928648	3.533110406	0.032691156	0.160237477
K01438	-0.700899516	7.449815504	0.033346502	0.163238247
K07713	-0.737338783	9.213459574	0.033538199	0.163964528
K06190	1.335718838	2.307026023	0.034059947	0.166300439
K03147	-0.403300673	8.138571896	0.034220584	0.166869447
K12700	1.562849917	3.010791278	0.0342971	0.167027316
K00297	-0.412821377	7.83823722	0.034504748	0.167822578
K00266	-0.480243821	9.66604534	0.034597253	0.167935011
K07506;K13652	2.069777172	2.204253134	0.03462238	0.167935011
K02794	1.174755914	5.381533788	0.034661005	0.167935011
K04477	-0.605306965	7.08365885	0.034868497	0.168724289
K01796	-1.791529634	2.679678769	0.035124954	0.169748183
K07137	-0.384796208	8.800531259	0.0352717	0.170036264
K02623	1.565540483	3.304524852	0.035274436	0.170036264
K00606	-0.564011696	6.972930188	0.035377464	0.170315932
K06027	1.253426531	6.18717961	0.035893549	0.17236688
K07777	-1.085879162	5.957178794	0.035911648	0.17236688
K11900	1.758791653	2.347340671	0.035940134	0.17236688
K12266	2.136484408	2.388014816	0.036271031	0.173344549
K10974	0.979418033	4.19568744	0.036298555	0.173344549
K02936	1.037654664	4.694992555	0.036320922	0.173344549
K00876	-0.4327092	8.967177803	0.036372098	0.173344549
K06400	-0.45510978	10.7481716	0.036373037	0.173344549
K00767	-0.475954652	7.425988819	0.036681398	0.174269313
K00183	-1.193317433	4.008371776	0.036694216	0.174269313
K11755	-0.537304475	7.063702468	0.036705244	0.174269313
K00128	0.766813416	6.352809819	0.037230446	0.176541364
K03736	1.359299526	2.8844536	0.037282981	0.176569212
K01780	-1.085407266	3.258845722	0.03742272	0.176898527
K10010	0.898781243	4.89810067	0.037446015	0.176898527
K00694	1.25429421	5.289662441	0.037602148	0.177414626
K01880	-0.435149234	8.534548891	0.037657418	0.177454136
K01509	1.78861471	1.38140307	0.03782449	0.178019739
K03476	1.010594748	4.144748389	0.037930111	0.178295082
K11127	1.527598381	4.693523777	0.038163767	0.179170838
K01181	-0.655058441	9.153158217	0.038544573	0.180734405
K10670	-1.144813957	4.08909554	0.03881568	0.181622455
K05798	1.663783636	3.573082822	0.038829959	0.181622455
K06906	1.600847969	2.254691266	0.039128134	0.182678759
K10548	1.117384512	3.657015628	0.039152345	0.182678759
K13888	0.835000534	6.06933966	0.039254534	0.182929996
K01043	-0.598614901	9.668621399	0.039365278	0.183220434
K01686	-0.46971634	8.264443911	0.039535335	0.18378588
K07662	1.187264319	2.984457572	0.039621806	0.183883271
K07115	1.12171988	4.3483201	0.039653475	0.183883271
K02004	-0.389771546	12.04556021	0.040194816	0.186165464
K10540	-0.7031014	6.566284162	0.040395729	0.186755093
K04755	1.373834705	1.685686899	0.04042083	0.186755093
K00595	-0.537342352	7.283138315	0.040898592	0.188732038
K03533	-1.271786653	1.036855937	0.041337368	0.190524483
K02666	-1.555917275	3.156918033	0.041460619	0.190860076
K04079	-0.39845349	9.034617227	0.041678066	0.191395579
K03716	-1.31410401	4.667669085	0.041678107	0.191395579
K04720	-0.513929689	8.287129285	0.041868638	0.191826302
K05817	0.856323819	5.534251366	0.041873289	0.191826302
K07080	-0.787210393	5.982465152	0.042097029	0.192618086
K01206	-0.597614886	10.06423021	0.042225266	0.192971504
K06872	-0.488005348	7.617249082	0.042396224	0.19332844
K07091	-0.871154687	6.282533416	0.042405551	0.19332844
K07507	-0.562813149	6.869591556	0.042583956	0.193877095
K00265	-0.626745681	9.063694733	0.042628368	0.193877095
K02170	1.485647823	2.417164526	0.042776644	0.19431791
K03797	-0.50921323	10.06730105	0.042833846	0.194344451
K15237	-1.60958558	1.514011119	0.0431464	0.195435101
K05589	1.376061234	1.686567542	0.043177522	0.195435101
K00078	-0.824804151	5.935615502	0.043633169	0.197261541
K07679;K10819	-1.696859313	1.745971026	0.043900837	0.198234804
K02102	-1.300661642	1.228135032	0.043960411	0.198267217
K00729	-1.429553085	2.053046513	0.044164535	0.198870544
K01720	-1.082269757	3.614426514	0.044199294	0.198870544
K08720	-1.615970017	1.833188383	0.04434489	0.199288675
K00943	0.784366761	5.780732299	0.04446423	0.199587956
K01692	0.87392217	5.015462114	0.044527894	0.19963691
K07493	-0.715760389	9.466028113	0.044759838	0.200070176
K01966	-0.4377237	8.891399732	0.044776539	0.200070176
K03590	-0.483387144	8.3626749	0.04478315	0.200070176
K09007	-1.236966295	2.837186678	0.045013323	0.200829014
K01417;K01423	-1.881892353	2.552746922	0.045059153	0.200829014
K00230	1.08404925	3.149438314	0.045114436	0.200838853
K00086	1.060160436	5.930105725	0.045175767	0.200875563
K01915	-0.364821248	10.00609328	0.045537056	0.201960492
K01439	0.625055898	7.12591906	0.045541909	0.201960492
K03413	-0.903084386	6.000302273	0.045607932	0.201960492
K04761;K09681	1.529109826	3.16880639	0.045633251	0.201960492
K01770	-0.518872501	6.844323584	0.045841611	0.202432482
K09001	1.021493117	4.437964697	0.045846891	0.202432482
K00066	2.335288428	4.029249029	0.046024982	0.202652819
K07658;K07665	1.330218236	1.580403531	0.046049016	0.202652819
K01777	1.468715894	3.036401425	0.046058332	0.202652819
K12990	1.13788603	4.597654947	0.046111014	0.202652819
K00043	-1.211565162	3.643709352	0.046300048	0.203247543
K05346	1.293225312	5.285783552	0.046564617	0.204172088
K02427	1.236252556	2.690133138	0.046801492	0.204776387
K01199	-1.005531402	6.396500278	0.04681067	0.204776387
K03317	0.983303491	4.491715535	0.046964476	0.205211982
K01838	-0.412866711	8.238272619	0.047070922	0.205258031
K01078	-0.631937103	7.44655595	0.047083502	0.205258031
K09065	0.954604421	4.325176477	0.047167209	0.205386328
K00788	-0.463002025	8.277552143	0.047370722	0.206035418
K01563	-1.004992726	5.153934883	0.047429593	0.206054629
K03526	-0.407326999	8.531905005	0.047598295	0.206327744
K03806	1.260404487	2.405127767	0.047601512	0.206327744
K02843	0.754441644	6.118056702	0.047777864	0.206839287
K00795	1.175189545	3.021518316	0.047828852	0.206839287
K13993	-0.560072212	7.872685742	0.048038475	0.207508666
K07692	-1.388831448	4.08086371	0.048149266	0.207685519
K12257	-0.453518775	9.40820105	0.048284268	0.207685519
K12986	1.398224572	4.992006017	0.0483021	0.207685519
K02809	0.873618507	5.247929646	0.048304291	0.207685519
K05882	-0.512352814	7.484537743	0.048353843	0.207685519
K10559	1.526380413	1.56400192	0.048605834	0.208531151
K12269	1.931884002	2.781136839	0.048776785	0.209027582
K14058	-0.393532016	7.7950843	0.0489859	0.209686251
K03324	-0.4420295	9.494876168	0.049133543	0.210080597
K14260	0.987129144	6.03222577	0.049323524	0.210654871
K02774	1.509501561	3.600828822	0.049419574	0.210827133
K03688	0.905911641	5.249147837	0.049599793	0.211357674
K00616	0.526533814	6.902951339	0.049966601	0.212645419
K01572	-0.500435633	8.590982194	0.050014382	0.212645419
K03628	-0.36416563	8.38215662	0.050147173	0.21297071
K07636;K07646	1.551996122	2.38168423	0.050275481	0.213218257
K01081	-0.466751018	7.926677774	0.050318156	0.213218257
K05979	-1.18675124	1.065229817	0.050548593	0.213897806
K03643	1.267496959	2.277839102	0.050612321	0.213897806
K02477	-0.430296237	9.657861483	0.050696187	0.213897806
K10539	2.012868203	2.510740836	0.050704633	0.213897806
K00355	0.973970318	3.911241977	0.050875558	0.214256103
K01195	-0.58082014	8.83800772	0.050902811	0.214256103
K06139	-0.644127121	8.012772078	0.05098683	0.214354814
K06610	2.162234226	3.0454777	0.051039558	0.214354814
K00599	-0.349955829	11.28121644	0.051268269	0.215018926
K01668	1.430727126	2.766571855	0.051461775	0.215018926
K10561	1.24760759	1.23940403	0.051471309	0.215018926
K01259	1.244303784	5.555391308	0.051474585	0.215018926
K04759	-0.347374152	9.64011678	0.051481804	0.215018926
K08196	1.595259995	4.037081709	0.051730015	0.215817395
K00850	-0.347457851	9.28041248	0.05187734	0.216120904
K04047	0.875240833	5.547598595	0.051916993	0.216120904
K06202	1.278087607	1.845514176	0.052156288	0.216878456
K00533	-0.457489028	8.167318518	0.052357072	0.217442553
K05515	-0.348732908	9.009734278	0.052406873	0.217442553
K06950	-0.356045658	9.520895306	0.052652781	0.218223576
K08305	1.339673295	3.256475495	0.052996312	0.219043462
K07636	-0.482037356	10.09353575	0.0530419	0.219043462
K00067	-0.412576055	8.286115125	0.053062895	0.219043462
K00991	-0.488402131	8.11385236	0.05308215	0.219043462
K00177	-0.769611614	6.36791321	0.053206863	0.21931892
K06880	-1.899441166	2.596827031	0.053277758	0.219372183
K10536	-0.581689446	7.547752289	0.053399389	0.219551985
K00638	-0.624134939	7.361229081	0.053459679	0.219551985
K03562	1.204214984	2.863515106	0.053495489	0.219551985
K14051	-0.657322409	8.954110249	0.053828497	0.220679342
K09005	-1.633489749	2.129182921	0.054012453	0.22100137
K14415	0.992512864	6.846272537	0.054023855	0.22100137
K05339	-0.465681112	7.153256641	0.054115923	0.221049969
K06186	1.168670036	2.148704148	0.054152569	0.221049969
K08974	-0.714721513	6.128536046	0.05432645	0.221520783
K03149	-0.497299321	6.958223109	0.054748224	0.222906667
K12988	-1.676679764	3.203769405	0.054830632	0.222906667
K01265	-0.357503992	8.544790608	0.054881646	0.222906667
K09774	1.15463295	2.493489102	0.054901959	0.222906667
K01448	-0.374972539	9.857080168	0.054986595	0.223011015
K01423	-0.546274755	9.493774384	0.055120701	0.223204499
K00674	0.835223728	4.414461026	0.055197038	0.223204499
K01666	-0.987002705	7.515401445	0.055236442	0.223204499
K12660	1.54348648	1.653868102	0.055270247	0.223204499
K01194	1.770802559	3.687341125	0.055677214	0.224523015
K13628	1.176964845	2.495994963	0.055732503	0.224523015
K12063	-0.437122972	10.56731263	0.055774745	0.224523015
K03701	-0.341590966	10.03909588	0.05583965	0.224545414
K00756	0.717839924	6.595816202	0.055916702	0.22461656
K01118	0.919002319	3.899714257	0.056105197	0.225134745
K09858	1.380519437	2.105960307	0.056181591	0.225202479
K14571	-1.772177194	1.694272479	0.056606617	0.226666073
K04019	1.288859613	2.943463271	0.057050392	0.227763862
K07803	1.814610229	1.812211141	0.057056856	0.227763862
K03190	1.03701215	3.154449527	0.057117827	0.227763862
K06879	1.335517432	3.034024006	0.057121539	0.227763862
K13283	-0.526612146	7.334714152	0.057408737	0.228668063
K00244	-0.454702871	8.168586684	0.057522311	0.228879523
K10557	1.485389099	2.020346654	0.057656127	0.229170992
K03488	0.753164709	6.198007039	0.05812937	0.230809585
K06330	0.950510013	4.385312951	0.058334567	0.231381554
K00563	0.745282691	4.88600875	0.058517218	0.231862989
K02530	1.353776636	0.556749195	0.058903469	0.233149296
K01815	-0.500463433	7.757912325	0.058970656	0.233171329
K05878	1.019117386	5.595541564	0.059879499	0.236517769
K13747	-0.493111005	7.723020637	0.060032545	0.236875028
K09134	1.034566958	3.882546255	0.060262792	0.237535838
K01485	0.857058331	5.27858273	0.060553847	0.238262088
K01739	0.883548255	5.033808733	0.060572973	0.238262088
K07494	1.106209437	6.585731582	0.060736097	0.238655651
K07498	1.273523681	4.075386356	0.061001083	0.239448236
K00951	-0.336373012	9.955444079	0.061169527	0.239860612
K02069	0.747890888	6.020047566	0.061762522	0.241935178
K07791	0.700963809	6.468054228	0.061973483	0.242510507
K03117	1.103674858	2.582194743	0.06214682	0.24293757
K05968	-0.499467363	7.769362319	0.062261729	0.243135585
K04653	0.928098043	3.177606231	0.062461416	0.243663916
K11144	0.840361503	4.771884956	0.062735391	0.244452061
K09252	1.671643329	2.44872982	0.062792654	0.244452061
K01062	-0.687962149	6.048169807	0.063129608	0.245511241
K00634	-0.608554562	7.638683058	0.063242537	0.245697906
K14056	-0.875286851	4.574281574	0.063310491	0.245709639
K08682	1.31578387	3.266617093	0.06339822	0.245798019
K07309	1.596047429	3.269637961	0.063504034	0.245885056
K14127	-1.107448285	2.28701146	0.063592152	0.245885056
K03412	-0.873713171	5.564743974	0.06361561	0.245885056
K00257	-0.58124966	7.946391168	0.064092332	0.247325411
K11996	-0.40627761	8.158677836	0.064118982	0.247325411
K03599	1.192907938	2.551786701	0.064279021	0.247522178
K02752	1.751132708	1.789141081	0.06430082	0.247522178
K02855	-0.533909989	7.518319372	0.064381246	0.247579913
K04088	0.838536975	4.556887067	0.06452532	0.24788204
K04031	0.901228576	3.445858987	0.064931976	0.249191276
K13002	-0.71747299	7.774004256	0.065051567	0.249397293
K00957	-0.578121824	7.131587081	0.065118185	0.249400011
K01213	-0.54608727	10.48964405	0.06534259	0.250006431
K05337	0.935649527	2.378003417	0.065429443	0.25008587
K03612	-0.445402852	7.040684184	0.065643594	0.250549616
K06996	1.27748708	3.515523275	0.065774193	0.250549616
K04618	1.756259752	2.102322751	0.065873511	0.250549616
K14983	1.115322181	2.786840794	0.065972183	0.250549616
K06373	-0.458481251	7.717529223	0.065989894	0.250549616
K01278	-0.656579415	10.08362108	0.066049108	0.250549616
K07710	1.013470298	3.04898215	0.066073926	0.250549616
K02407	-0.740630327	7.466415634	0.066080475	0.250549616
K03481	0.897949573	6.081756625	0.066357143	0.251206321
K14652	-0.365608018	8.197145828	0.066429717	0.251206321
K00764	-0.387445372	9.478278198	0.066452835	0.251206321
K06311	-1.139815099	4.467809468	0.066612472	0.251558477
K13281	1.385495521	1.840019446	0.066813526	0.252066183
K01129	-0.353386431	8.383044291	0.066945652	0.252313095
K05966	1.07416925	3.390048916	0.067098841	0.252605973
K08997	1.830232441	2.610014691	0.067156873	0.252605973
K00064	-1.436994928	2.735641083	0.067248046	0.252697723
K10543	1.024258979	3.927959329	0.067620476	0.25384512
K08259	-0.517773861	7.190078845	0.067733618	0.254017849
K02040	-0.385874606	8.354146119	0.067830416	0.254115041
K02348	1.021301342	2.702959062	0.067893844	0.254115041
K13685	-0.665138874	7.1502812	0.068083666	0.254573708
K02396	-0.743192595	7.445949953	0.068340535	0.255244168
K03600	1.223899198	2.061125287	0.068472689	0.255244168
K01185	0.723864181	7.682513996	0.068535261	0.255244168
K01818	-0.5913882	7.471231399	0.0685996	0.255244168
K01804	-0.392327496	7.999100001	0.068600243	0.255244168
K05945	-0.8779338	7.134969503	0.068703964	0.255378977
K03553	-0.340161826	8.289797467	0.068787516	0.255438628
K07105	-0.655162159	5.389661406	0.068867513	0.255455087
K03146	-1.238286971	1.93315706	0.069003798	0.255455087
K01157;K07452	1.919835831	3.043764282	0.069056588	0.255455087
K07250	1.446921343	3.234890494	0.069061986	0.255455087
K01940	-0.365152351	8.732802622	0.069214118	0.255767796
K02587	-0.78131188	5.062692144	0.069522968	0.256623302
K07660	1.354945767	2.926835544	0.069581265	0.256623302
K12340	-0.512141522	9.418134953	0.070016388	0.257799542
K02302	0.922046585	5.195927729	0.070036451	0.257799542
K09118	1.328459263	2.743800111	0.070164316	0.257807751
K03620	1.07689551	3.931706523	0.070174943	0.257807751
K07807	-1.064515745	3.18492675	0.070465295	0.258623352
K00936;K07648	1.497396979	1.454683958	0.070641294	0.259018077
K12733	1.297398075	2.090135235	0.07078878	0.259307593
K00031	-0.411232465	7.963255674	0.070906415	0.259487307
K08659	-0.430655661	8.376006759	0.071366564	0.260918917
K07005	-0.543230673	7.083753209	0.071658995	0.261483834
K06951	-1.411018605	1.908903106	0.071659285	0.261483834
K02652	-0.68803538	6.190582214	0.071875618	0.262020556
K09749	-0.761323347	6.533465745	0.072045042	0.262385408
K04751	-0.578939883	6.63563237	0.072210838	0.262518871
K03310	-0.400065868	9.340336942	0.072288355	0.262518871
K02760	0.937143441	4.233125922	0.072289816	0.262518871
K05541	-0.575064561	6.120930563	0.072428458	0.26264737
K11105	-0.567511422	7.544594083	0.072518991	0.26264737
K06926	-0.496786483	8.919752446	0.072727383	0.26264737
K09158	1.195986468	1.734245822	0.072788973	0.26264737
K06131	-0.352293695	8.984437044	0.072791545	0.26264737
K06999	0.848425493	4.98128172	0.072814067	0.26264737
K01795	0.671575639	6.730751391	0.072842667	0.26264737
K01630	1.41374563	2.21411726	0.072936233	0.26264737
K09690	-0.572349387	6.72677438	0.072973852	0.26264737
K00180	-0.706095792	6.002509005	0.073019301	0.26264737
K07407	-0.425054492	10.17789037	0.073626714	0.264580707
K10556	1.32205487	2.048298736	0.073847704	0.265123067
K02005	-0.458098136	9.911886908	0.07392099	0.265134622
K07343	0.938291248	3.44880934	0.074176845	0.26571965
K13292	-0.328861559	8.11582441	0.074224543	0.26571965
K07649	-1.160533807	1.851325574	0.074486958	0.26633489
K02003	-0.330227651	10.30050778	0.074537169	0.26633489
K03771	-0.598295447	8.240488506	0.074814235	0.267072703
K09228	1.652196695	3.560244627	0.075093326	0.267735501
K02304	-0.800227406	4.923073704	0.075141412	0.267735501
K01647	-0.36979436	8.441753108	0.075577479	0.269035919
K09979	1.338123455	1.565182724	0.076092462	0.27052479
K08737	-1.11486004	2.320925746	0.076155891	0.27052479
K02361	-0.711191988	6.977004157	0.076210208	0.27052479
K00702	-0.688680317	8.257463218	0.076561277	0.271036016
K03665	-0.323147288	8.259556783	0.076570268	0.271036016
K07658;K07775	0.982220812	2.003578582	0.076580961	0.271036016
K12600	-0.54625902	9.995632773	0.076640734	0.271036016
K00532	-0.353878643	8.025195367	0.076735686	0.271118428
K02397	-0.768763658	6.344506145	0.077039106	0.271936547
K00432	0.734967143	5.515318217	0.07718996	0.272215104
K02241	-1.286138685	0.477469771	0.07728847	0.272308725
K00573	1.385982193	1.732164889	0.077623173	0.272754474
K07341	-0.879136383	6.496274521	0.077623668	0.272754474
K02392	-0.770726421	6.378018886	0.07766553	0.272754474
K03527	-0.425762544	7.448657892	0.07770331	0.272754474
K00341	-0.604029747	8.039165102	0.077964276	0.273416888
K11473	-0.563134136	7.12894119	0.078188263	0.273889497
K01474	-1.274658511	1.923121662	0.078243802	0.273889497
K01993	-0.493633346	8.014821029	0.078470811	0.274430267
K00294	-1.086488865	3.362377853	0.078839553	0.275377762
K01119	-0.437667904	8.168186394	0.078887287	0.275377762
K02759	0.94326361	4.174658634	0.078975521	0.27539088
K06994	1.654711823	2.559042981	0.0790366	0.27539088
K11216	1.233180425	2.910517894	0.079290542	0.276021537
K11752	-0.340264483	7.924420423	0.079550343	0.276671413
K09692	-0.825683503	4.752847127	0.080063442	0.277989579
K07101	-1.286530645	2.256404165	0.080137557	0.277989579
K01449	-0.642572707	6.999607181	0.080326653	0.277989579
K02422	-0.840566788	5.510155448	0.08034675	0.277989579
K07006	1.247804121	2.155517609	0.080366343	0.277989579
K00537	0.533875558	6.215379997	0.080370137	0.277989579
K02444	0.975201956	4.945594469	0.080540328	0.278323836
K00757	-0.53653776	7.150408568	0.08072171	0.278696124
K00818	-0.558558497	7.565991087	0.081227075	0.28018528
K00076	-0.848017413	3.996612496	0.081364408	0.280333658
K07775	-0.449489582	8.214241993	0.081418258	0.280333658
K00971	-0.561295541	8.910563355	0.081529869	0.28046275
K02082	0.881076162	4.033569775	0.081700702	0.280582321
K03311	0.602869252	6.55855319	0.081712927	0.280582321
K00218	-1.05851824	4.61764002	0.081843799	0.280776913
K10877	-1.114699392	3.754074098	0.081981764	0.280783205
K02483;K07665	-1.164942703	2.617244984	0.082065657	0.280783205
K01885	-0.323510722	8.695859762	0.082068241	0.280783205
K03406	-0.760635729	10.38165098	0.082225957	0.281068675
K13889	1.136732529	4.17629632	0.082335205	0.281188101
K09124	1.159441476	5.576586629	0.082424366	0.281238776
K08139	1.155770127	3.31321071	0.082726331	0.281952942
K01337	-0.998645104	4.319684019	0.082898553	0.281952942
K01537	-0.438686189	9.504287934	0.08291301	0.281952942
K12410	-0.380860533	7.682087278	0.082935103	0.281952942
K07337	1.499116969	1.525517882	0.08306109	0.281952942
K07301	-0.408056871	7.575019781	0.083080743	0.281952942
K03429	0.519172688	6.944274584	0.083376769	0.282704026
K05534	1.400678426	1.983257345	0.083694753	0.28352815
K07636;K07652	-1.414642886	1.969081581	0.08422716	0.285076542
K01728	-0.655203944	10.01599514	0.084863835	0.286974755
K05970	-0.56015323	9.784177559	0.085106608	0.287538754
K06911	0.728435767	7.090997093	0.085186837	0.28755307
K02688	-0.692757803	5.759095084	0.085411935	0.287782243
K00712	-0.569603431	8.103231853	0.085438103	0.287782243
K01918	-0.421045433	7.375910196	0.085482886	0.287782243
K01744	0.445004227	7.708612021	0.085830931	0.288697106
K13891	1.264030561	2.637183316	0.086100819	0.289261496
K10560	1.124323235	1.140087941	0.086209392	0.289261496
K03478	0.747210227	5.534876754	0.086352646	0.289261496
K00848	-0.48733528	7.9795796	0.086445183	0.289261496
K00852	0.447323349	7.925088974	0.086449113	0.289261496
K07484	-0.610430126	11.07035243	0.086457387	0.289261496
K04565	1.111827541	2.395614428	0.08693796	0.290313478
K06915	-1.007252288	8.181625992	0.086948881	0.290313478
K02568	1.198764252	1.098963343	0.087001978	0.290313478
K00789	-0.328787309	8.648665483	0.08715942	0.290582596
K01903	0.772239073	4.788521334	0.087483419	0.291406035
K00863	1.191301453	3.461864274	0.087905216	0.292553507
K07320	1.076807248	3.16250186	0.08812659	0.293032526
K13730	-0.529649675	9.144594394	0.088460715	0.293600465
K03521	-0.419402078	7.66201391	0.088504347	0.293600465
K04760	1.072575414	2.379019852	0.088670413	0.293600465
K02390	-0.719417408	6.02398233	0.0886868	0.293600465
K01467	-0.449701978	8.438907175	0.088727169	0.293600465
K06183	0.577213913	6.389312784	0.088762931	0.293600465
K00099	-0.321865877	8.143654595	0.089241883	0.294926887
K03407	-0.591933888	7.128832391	0.089419119	0.295125833
K01812	-0.375638144	8.014950468	0.089458068	0.295125833
K01186	-0.544133145	7.826718136	0.089717139	0.295722696
K00568	0.600039142	6.59667039	0.090119722	0.296791149
K15256	1.191264194	3.520683916	0.090309968	0.297159059
K06320	-0.874002369	7.241578436	0.090521045	0.297594817
K01609	-0.41474801	7.172994086	0.090997372	0.298901091
K01817	-0.445571452	6.516072995	0.091427211	0.30005253
K08289	-0.571086234	7.186805425	0.091630339	0.30045858
K01305	-0.697836929	5.009595891	0.091848689	0.3009138
K12583	1.571177457	2.827265953	0.092080162	0.301032826
K02747	0.874882403	3.539281636	0.092117914	0.301032826
K09924	0.952710859	4.274180681	0.092123682	0.301032826
K00768	0.460728639	7.483926133	0.093315291	0.304663555
K13126	-1.187266338	2.472563784	0.093549868	0.305013233
K11689	-0.625777063	5.391720001	0.093662147	0.305013233
K07287	1.052227997	3.090434392	0.093669403	0.305013233
K00303	-1.008023653	4.219718212	0.093817102	0.305013233
K00019	1.335795901	2.412016235	0.093825424	0.305013233
K07799;K13888	1.697806074	3.149508968	0.09420529	0.305985252
K03491	0.865985123	7.090780767	0.094373137	0.306039369
K03326	0.577181288	6.400123288	0.094383706	0.306039369
K01902	0.77082921	4.404717404	0.094579756	0.306412497
K03092	-0.398521167	8.102506823	0.095038054	0.307633873
K00549	0.495160486	8.036084302	0.095441981	0.308108441
K01479	1.219353427	2.360618491	0.095526155	0.308108441
K01190	-0.430617316	12.46758966	0.095558416	0.308108441
K00937	-0.364348695	9.118773125	0.095755276	0.308108441
K03408	-0.796280079	5.474508814	0.095762484	0.308108441
K09955	-0.626973713	10.31409365	0.095800317	0.308108441
K00823	-1.067394547	4.360198735	0.095829926	0.308108441
K01937	-0.334791972	8.776228723	0.095836056	0.308108441
K07058	-0.339784485	7.960525507	0.095939173	0.30812836
K07675	1.067757132	3.386649264	0.09600511	0.30812836
K12547	-0.762686642	6.528498031	0.09637256	0.308758491
K02406	-0.706395978	8.138498467	0.096462634	0.308758491
K14665	-1.136370841	2.690526766	0.096514277	0.308758491
K08070	-0.315865353	8.284064606	0.096583909	0.308758491
K03733;K04763	-0.800366229	6.053510611	0.096609422	0.308758491
K01583	-0.576053456	5.662122248	0.096912916	0.309176006
K06973	-0.489261467	6.800928126	0.096953713	0.309176006
K07099	0.701910144	4.952690579	0.097034069	0.309176006
K07238	-0.498889942	7.037050172	0.097117369	0.309176006
K03975	0.623017048	5.825213939	0.097148592	0.309176006
K01443	-0.370923966	8.178715499	0.097332201	0.309500039
K00941	-0.403400802	8.038608761	0.098378771	0.312565297
K00992	-0.659241699	7.083264983	0.098569802	0.312909506
K02372	-0.351760972	8.013395028	0.098749195	0.312965782
K01620	-0.435310443	7.669342932	0.098752945	0.312965782
K01077	-0.460880623	9.010956315	0.098910782	0.313203683
K03752	0.852201454	4.74937863	0.09900381	0.313236134
K03841	0.941277784	3.571760435	0.09916634	0.313488247
K03411	-0.807271539	4.264552953	0.099385122	0.313578765
K00700	-0.299610488	9.443228174	0.099400696	0.313578765
K03757	1.498621655	2.773763248	0.099443583	0.313578765
K18906	1.115139813	2.059969524	0.100653222	0.317128885
K00853	-0.374866854	8.106411101	0.100739089	0.317135368
K02417	-0.711487967	5.707399027	0.100964223	0.317579899
K03654	-0.454029983	10.6528287	0.101161853	0.317937253
K03490	1.103981555	2.706502127	0.101395201	0.318406176
K03340	-0.40028869	7.471154195	0.101694611	0.31893621
K00097	-0.425612023	7.526475267	0.10173256	0.31893621
K00929	-0.619464283	6.738550421	0.102059396	0.319695987
K00175	-0.427850701	7.805098391	0.102170772	0.31978015
K03436	0.596106411	6.830843709	0.102398638	0.32021457
K11520	-1.006296535	1.513703103	0.102478817	0.32021457
K06956	0.636575191	6.580988312	0.102816603	0.320764234
K02038	-0.386161718	7.367935985	0.102868518	0.320764234
K07659	1.319217667	2.565538986	0.102909033	0.320764234
K00688	-0.301546415	10.17360687	0.103066907	0.320991916
K11444;K13590	1.413058306	1.95359626	0.103544924	0.322191335
K07671	1.726614681	1.946021508	0.103722156	0.322191335
K07038	0.98929905	3.693299416	0.103789777	0.322191335
K13789	-0.34362938	7.8607467	0.10379261	0.322191335
K01119;K01225	1.486625305	2.895741129	0.104085511	0.322835716
K01215	1.174312414	4.141794445	0.104486129	0.323812869
K03410	-0.809007611	4.843039381	0.10459463	0.323883864
K02169	-0.620751436	6.161991074	0.104792116	0.324230063
K12308	-0.445388599	9.606958454	0.105297054	0.325526185
K03154	-0.543199053	5.802583694	0.105924347	0.327186369
K07568	-0.342408693	8.799737011	0.106007	0.327186369
K03535	0.976470565	5.395576857	0.106940277	0.329050105
K12983	-0.821789211	6.643848458	0.106949582	0.329050105
K02409	-0.669646356	6.054009547	0.107045494	0.329050105
K07109	1.019492226	2.995942649	0.107047963	0.329050105
K06046	-0.981964868	3.258943791	0.107131334	0.329050105
K02012	0.500500662	6.650938209	0.107164966	0.329050105
K09808	-0.59969008	8.428889745	0.107229808	0.329050105
K06976	-1.23083369	3.103456308	0.107306509	0.329050105
K13274	1.310729662	2.984998629	0.107520562	0.329436108
K00124	0.885524399	4.007489038	0.107669352	0.329436108
K05884	0.726341506	4.032873342	0.107693569	0.329436108
K09961	-1.135298393	3.251326135	0.107903316	0.329811104
K13677	0.861591877	2.921142324	0.108025883	0.329919241
K05880	1.661373363	2.525294459	0.108359357	0.330670812
K00029	-0.53760907	8.23060836	0.108582728	0.33078614
K01058	-1.094923813	4.219854248	0.108629273	0.33078614
K01187	-0.503671735	11.40816507	0.108659401	0.33078614
K02053	0.906204681	3.736994636	0.109087987	0.331617639
K05881	1.332254743	3.134772603	0.109107812	0.331617639
K00680	-0.308617567	10.70827238	0.109267684	0.331835437
K02421	-0.745203314	4.985626497	0.10935486	0.331835437
K01008	0.618056964	6.075345432	0.109678258	0.332550103
K06213	-0.335276581	8.137461429	0.109796822	0.332643055
K06168	-0.28087451	8.426324498	0.109900488	0.332690757
K01659	-1.010900108	5.616549797	0.110008545	0.332751666
K07227	-1.209548364	0.555077762	0.110224549	0.333126771
K01463	-0.311082215	8.981002683	0.110423376	0.333126771
K03697	0.590570123	6.137704299	0.110451507	0.333126771
K00878	0.609946282	6.946054191	0.110484698	0.333126771
K02395	-0.765376874	5.249887506	0.110660471	0.333391102
K00428	-0.739314325	6.050904589	0.110995345	0.334133959
K07313	-0.812269605	4.73230899	0.11109488	0.334167748
K01955	-0.299010362	10.45018198	0.111957502	0.335992253
K01507	-0.348176716	8.764152389	0.111971251	0.335992253
K18345	0.947774584	3.376834614	0.112035625	0.335992253
K12056	-1.214371706	2.585033757	0.112108481	0.335992253
K00528	-0.487442675	6.413224563	0.112145406	0.335992253
K07079	-0.477819145	8.190325238	0.11236379	0.336120126
K13059	-0.503695293	7.364723176	0.112398902	0.336120126
K06902	-0.602112953	5.818297617	0.112501317	0.336120126
K01114	-1.018150316	4.346170273	0.112546768	0.336120126
K02778	0.888996387	4.458497345	0.11263222	0.336120126
K03287	-0.560969454	10.18608971	0.112776749	0.336286223
K01269	-0.364794594	8.760762449	0.113162681	0.336915599
K00640	-0.384111598	8.458201045	0.113165889	0.336915599
K06333	-0.76142996	4.396887057	0.113540154	0.336994034
K08264	-1.468215129	2.823182951	0.113574195	0.336994034
K03111	-0.358985886	8.131377912	0.113639386	0.336994034
K04070	-0.523962099	6.025706319	0.113745927	0.336994034
K02429	-0.545541645	9.865873002	0.113784579	0.336994034
K14414	1.186028179	2.363729769	0.113816579	0.336994034
K00884	0.831647438	3.572546345	0.113832237	0.336994034
K04096	-0.290894038	8.2232851	0.113904696	0.336994034
K08589	-1.440865529	2.747162387	0.114070294	0.337146025
K07480	1.456032221	3.312723292	0.114194533	0.337146025
K04518	-0.558336538	6.696675984	0.114357216	0.337146025
K07644	0.786697572	4.22578172	0.114370046	0.337146025
K10547	0.81945935	3.043392397	0.114401558	0.337146025
K07648	1.1229375	4.57392729	0.114796188	0.33798104
K08369	0.932011343	4.937922015	0.114931521	0.33798104
K07127	-1.493500079	3.702060137	0.114952854	0.33798104
K06385	-0.530582324	6.464764479	0.115424541	0.338953031
K03641	0.804327236	5.590319401	0.115462594	0.338953031
K01585	-0.503183378	8.246908424	0.115728026	0.339367227
K00983	-0.597198917	6.751958134	0.115783058	0.339367227
K00050	-0.608134624	5.236679899	0.116008847	0.339753558
K13890	0.874389541	3.95609625	0.116094437	0.339753558
K04516	-0.60008636	7.045007123	0.116406849	0.340253036
K00381	-1.868963469	4.837054616	0.116444948	0.340253036
K06015	-0.934860832	6.276754759	0.116589973	0.340413934
K07259	-0.476209237	7.793593089	0.116875002	0.340983044
K04748	-0.647230109	5.120246612	0.116982378	0.341033374
K00052	-0.290641035	8.022470145	0.117102216	0.341119927
K07306	-0.884364083	4.857537843	0.117488273	0.341725464
K01709	-0.622492695	6.63347735	0.117561878	0.341725464
K01727	-0.786688181	6.723561951	0.117641048	0.341725464
K06153	-0.291123501	7.983641438	0.117721319	0.341725464
K02538	1.159711887	3.752269257	0.117761629	0.341725464
K12065	-1.182053704	1.047023959	0.117854832	0.341733857
K02400	-0.642219744	6.396116187	0.118013909	0.341933103
K06374	-0.650269768	5.381682532	0.118151113	0.342068716
K07273	-0.455085679	8.862838149	0.118326498	0.342314578
K01193	0.415939787	7.788977344	0.118532154	0.342647572
K09759	-0.789333265	4.84861598	0.118819065	0.343214765
K07576	-0.475970204	6.945790741	0.119272591	0.344262
K03522	-0.374957814	7.999965342	0.119448019	0.344505566
K07048	0.96231463	2.738571322	0.120082672	0.346072223
K01753	0.894908812	3.996840871	0.120286771	0.346237476
K10907	-0.475322257	7.15051412	0.120323013	0.346237476
K08252	-0.435537892	7.121388394	0.120564408	0.346443477
K01733	-0.275991515	8.448269031	0.120744585	0.346443477
K00600	-0.284677191	8.307718937	0.12080998	0.346443477
K07720	-0.299701921	10.80279471	0.120868164	0.346443477
K05366	-0.325063785	9.713448867	0.120868631	0.346443477
K08282	-0.431280353	8.199406728	0.12108649	0.346443477
K03296	-0.405582054	11.9061862	0.12121421	0.346443477
K11921	-0.332264052	8.426498192	0.121218149	0.346443477
K03892	0.483711794	7.395978068	0.121248013	0.346443477
K07023	-0.582794895	5.568793107	0.121407881	0.346443477
K01209	-0.491234674	10.67332258	0.121474794	0.346443477
K08253	0.993802018	3.874459462	0.121493259	0.346443477
K03623	1.177933519	1.207993683	0.12180322	0.347065802
K08302	0.769417362	4.864866196	0.121977897	0.347079336
K05557	1.612731495	2.788068469	0.122057307	0.347079336
K07149	-0.493375847	7.011934548	0.122083139	0.347079336
K00882	0.554939221	6.873257013	0.123218915	0.350045326
K02503	-0.348411659	7.395620982	0.123390444	0.350240425
K07118	0.885591808	4.436917757	0.123472708	0.350240425
K06384	-1.027301106	3.104786062	0.123688252	0.350589024
K06381	-0.358118178	8.185069712	0.124197519	0.35176902
K03465	-0.751928657	6.420982479	0.124494	0.352345024
K03297	-0.997827126	4.289818149	0.124766073	0.352851136
K00793	-0.38067105	7.177574264	0.125001598	0.35325321
K06149	0.633703373	5.875322403	0.125155605	0.353424485
K00652	-0.53808398	7.849204144	0.125515474	0.354118667
K07798	-0.610952698	6.964541973	0.125588597	0.354118667
K02770	1.185968405	4.430253439	0.125961524	0.35466912
K01053	1.03230964	5.4816303	0.126005688	0.35466912
K06877	-0.895792865	7.728367383	0.126130158	0.35466912
K00641	0.985985119	2.90420862	0.12615873	0.35466912
K08093	1.224975785	3.110565014	0.126726409	0.356000543
K12574	0.457771196	7.917164904	0.126871427	0.356143531
K09704	0.668631001	7.774190609	0.127235016	0.356830454
K00174	-0.382948155	8.471223903	0.127304734	0.356830454
K06923	-0.479848732	6.748758526	0.127649052	0.357530729
K00841	0.727998033	5.740000503	0.128184282	0.358764292
K01372	-0.510027944	8.950791287	0.128349687	0.358841285
K05844	0.689861454	4.912172539	0.128503798	0.358841285
K01963	0.605109917	5.683615651	0.128540018	0.358841285
K03857	0.932868763	4.531160721	0.128654138	0.358841285
K01813	-0.437282345	7.48422139	0.128750858	0.358841285
K02745	0.793184573	2.98010325	0.128843989	0.358841285
K01071	-0.359890159	7.400787507	0.128912684	0.358841285
K01506	-0.508194268	7.934795554	0.128970441	0.358841285
K04773	-0.534611563	8.29048592	0.129141921	0.359054393
K01093	1.312138327	2.103465232	0.129263431	0.359128357
K02020	0.57000507	6.217155976	0.129432231	0.359333502
K01737	-0.476230896	6.31678512	0.129710314	0.359841515
K01579	-0.454597776	6.070519642	0.130061807	0.36036725
K03089	0.954231916	3.479686923	0.130090292	0.36036725
K12681	0.688132891	7.617255393	0.130296452	0.360674305
K06910	0.896809107	3.247399025	0.130458016	0.360797137
K10192	-0.574887702	5.29996928	0.130531522	0.360797137
K08722	0.6022789	5.213742677	0.130719891	0.361054063
K01775	-0.293783836	9.034674065	0.130851278	0.361084358
K00800	-0.283260538	8.308646052	0.130921707	0.361084358
K02411	-0.680143455	5.059268191	0.131285664	0.361824438
K07185	-0.633728707	4.697557165	0.13174149	0.362315983
K13444	-1.024877221	3.186424897	0.131764953	0.362315983
K01452	0.665917401	4.089392556	0.132059638	0.362315983
K10875	-1.228989765	3.236415793	0.132083988	0.362315983
K02405	-0.663764304	5.011442062	0.132210193	0.362315983
K00337	-0.544393649	7.215201259	0.132238705	0.362315983
K06178	-0.37927159	7.924157935	0.132262766	0.362315983
K01277	-0.640876499	8.61469682	0.132288721	0.362315983
K15022	-0.819858111	5.298404242	0.132325763	0.362315983
K06603	-0.758350687	4.36344282	0.132623899	0.362761641
K07277	-0.493562217	9.956856488	0.132680262	0.362761641
K13599	-1.052630812	3.898591093	0.133396821	0.364457452
K06022	-0.665348331	7.459009525	0.133520113	0.364531101
K07037	-0.590031697	8.385340509	0.133938067	0.365152741
K10778	0.896135747	4.084759878	0.13402462	0.365152741
K02945	-0.277555736	9.005660643	0.134037304	0.365152741
K06985	1.639333992	5.459533166	0.134353765	0.365622252
K00169	-0.895788023	4.411296984	0.134495505	0.365622252
K07040	0.528304026	6.046546169	0.134499518	0.365622252
K01210	0.93653664	5.53355824	0.134630023	0.36571429
K14591	0.99055041	2.206493213	0.134871987	0.36610875
K02412	-0.682029343	5.711234185	0.135485078	0.367509345
K09862	1.092655334	0.929352132	0.136534978	0.369890788
K09806	1.008919264	1.095504886	0.136666796	0.369890788
K07391	-0.281480445	8.535488011	0.136759199	0.369890788
K03699	-0.3117116	9.725806954	0.136812258	0.369890788
K03543	-0.601404941	7.754129336	0.136879307	0.369890788
K01516	-0.332521849	7.478648385	0.136984125	0.369890788
K01000	-0.279373812	8.401732083	0.137047274	0.369890788
K02199;K06196	-1.406718157	1.813687495	0.137157895	0.369925498
K00342	-0.523910958	7.736244634	0.137424897	0.37038163
K06016	0.699875841	5.815877085	0.13766421	0.370762542
K02278	-0.833830016	4.44608059	0.138688202	0.373254735
K14475	-0.699752707	5.5842248	0.13889383	0.373331449
K02334	-0.430839662	6.763049311	0.138914028	0.373331449
K05569	-1.067015776	1.339284407	0.139389404	0.374343154
K07461	0.622487381	4.964594146	0.139725275	0.374979035
K13638	0.545137011	5.724150663	0.139832071	0.374999686
K01615	0.58418084	5.753315496	0.140101898	0.375216227
K01886	-0.283458576	8.614277522	0.140111133	0.375216227
K09811	-0.279105871	8.002063156	0.140263779	0.375359363
K03785	0.5668784	6.100873649	0.140533984	0.375816675
K01183	-0.590792097	7.701674533	0.140727491	0.375986318
K02564	-0.38303436	8.948279068	0.140817931	0.375986318
K02010	0.530374774	5.694471823	0.140895507	0.375986318
K13043	-0.675448841	7.147335192	0.141080823	0.376215527
K05571	-1.261590789	0.595501665	0.141205085	0.376281719
K07012	-0.487894549	8.294567997	0.141683694	0.3770674
K01500	-0.441706634	6.325277595	0.141794974	0.3770674
K01163	-0.413428878	7.370330772	0.141828621	0.3770674
K10188	-0.552306018	7.342020567	0.141954845	0.3770674
K03930	-0.803679024	5.822252549	0.142127364	0.3770674
K00197	-0.84466535	3.082742479	0.142167069	0.3770674
K07120	0.99975803	3.014832618	0.142222719	0.3770674
K13378	-0.51921884	7.730610185	0.142297105	0.3770674
K06148	0.382475418	9.142958384	0.143093617	0.3789127
K09969	-0.866176047	2.062248393	0.143359431	0.37905595
K00849	-0.282749637	8.252505846	0.14342368	0.37905595
K00318	-0.966492705	2.138360948	0.143448235	0.37905595
K03635	0.901416329	2.321811239	0.143882043	0.379860978
K14138	-0.801254899	3.785200131	0.143953658	0.379860978
K02588	-0.704865369	3.975634325	0.144716871	0.381608807
K01091	-0.262138314	8.983988289	0.145366144	0.382934865
K06200	-0.274946505	8.855921337	0.145478053	0.382934865
K09024	1.076868798	1.413633845	0.145523345	0.382934865
K00094	0.961553806	2.100352651	0.145697067	0.383125574
K04041	-0.314015561	8.52604403	0.145844119	0.383147252
K10678	-1.242192288	5.381418421	0.145950929	0.383147252
K06411	-0.596263753	4.822540114	0.146089065	0.383147252
K01564	0.625708148	4.881308339	0.146110329	0.383147252
K07979	-0.372493502	7.464059293	0.146447387	0.383765174
K00347	-0.52402132	7.409685366	0.146778114	0.384365663
K13275	1.465916237	1.945821771	0.146990055	0.38451829
K02086	0.834673669	4.213251875	0.147224523	0.38451829
K06382	-0.478464834	6.963325119	0.147301457	0.38451829
K04087	0.763928165	4.164350145	0.147310087	0.38451829
K02377	-0.543320486	7.663150341	0.147344482	0.38451829
K07677	0.792051561	5.24937844	0.147479215	0.384604651
K01200	-0.316718015	8.989973498	0.147880036	0.385329856
K03981	0.851440314	3.18418489	0.147960962	0.385329856
K01676	-0.440099382	7.945302217	0.148300553	0.385825853
K05799	-0.371366263	7.527630157	0.148355342	0.385825853
K10202	1.014882446	1.069702964	0.148584863	0.385899456
K06397	-0.54585482	5.508462683	0.148742172	0.385899456
K02483;K07776	-1.521273415	1.999551028	0.148748109	0.385899456
K01895	-0.484959656	7.981913112	0.148791572	0.385899456
K09765	-0.367624412	7.084795691	0.149172704	0.386622953
K02769	0.94303633	4.213432083	0.149386453	0.386911936
K13252	-0.982616148	1.239152588	0.149561174	0.387099508
K01561	-1.2782495	1.775408097	0.149760444	0.38735032
K07095	-0.296933638	7.655574506	0.149986712	0.387562149
K01238	-0.418000409	11.54313084	0.150047185	0.387562149
K06406	-0.513940469	6.258669022	0.150301528	0.387891626
K05962;K10819	1.307950649	4.300014885	0.150379761	0.387891626
K02388	-0.713155242	4.409073753	0.150842546	0.388594591
K00331	-0.579630262	6.413781666	0.150857678	0.388594591
K03409	-0.950205079	3.732550916	0.151135832	0.388913241
K01235	-0.720421354	7.704686662	0.151304302	0.388913241
K09766	-0.69866001	5.167516946	0.151344865	0.388913241
K00831	-0.268056154	7.997762125	0.151452272	0.388913241
K08884;K12600	1.517930425	1.478378874	0.151495274	0.388913241
K02419	-0.667733537	5.060233242	0.151814408	0.389336851
K11102	0.860358546	4.225619726	0.151980687	0.389336851
K06236	1.483649372	1.865381489	0.152008982	0.389336851
K00566	-0.295440772	8.850490445	0.152071846	0.389336851
K03933	-0.983873466	3.023010204	0.152691366	0.390372122
K03750	0.509351279	5.878416901	0.152780552	0.390372122
K00001	-0.377058018	7.217860522	0.152785706	0.390372122
K13929	1.264296114	3.403668174	0.153354135	0.390934399
K08151	-0.807446713	3.327631103	0.153613746	0.390934399
K00930	-0.277322056	7.750903758	0.153698829	0.390934399
K02054	0.821641395	3.434051477	0.153751027	0.390934399
K13041	-1.220416358	1.328486633	0.153826988	0.390934399
K02112	-0.276806693	8.691714153	0.153849759	0.390934399
K02519	-0.253646904	9.603975047	0.154002187	0.390934399
K00854	-0.287566182	8.311068777	0.154146513	0.390934399
K01913	-1.046359838	1.79919071	0.154154766	0.390934399
K11923	-0.798845528	3.931905846	0.154321256	0.390934399
K02197	0.839007371	2.03132847	0.154358888	0.390934399
K05972	-1.697448086	5.286700845	0.154443728	0.390934399
K13668	-0.859873996	5.362015231	0.154508191	0.390934399
K02193	0.936169295	2.428105754	0.154510466	0.390934399
K01834	-0.25181696	9.842225452	0.15455546	0.390934399
K01137	-0.723683819	6.502773048	0.154794381	0.391277179
K08239	-0.81400456	4.12963299	0.154936156	0.391374109
K01207	0.457338042	7.145469438	0.155193715	0.391763187
K01007	-0.39302121	8.944556153	0.155932626	0.393366038
K04780	0.816936311	5.312397899	0.156302579	0.393642797
K03386	0.406814465	6.579989294	0.156333929	0.393642797
K01436	0.397338761	7.790301026	0.156354419	0.393642797
K14989	0.942792779	3.180660398	0.156714387	0.394286728
K06888	-0.721442803	4.570530351	0.157295881	0.395486788
K06222	1.154466353	2.276572278	0.157576899	0.395771598
K08168	1.329571964	2.351891508	0.15761834	0.395771598
K09807	0.52650892	5.532788962	0.157864509	0.395948638
K07046	-0.919058003	3.712551865	0.157989418	0.395948638
K00194	-0.778412826	2.556017772	0.158066314	0.395948638
K11618	-0.750765155	4.721585117	0.158170403	0.395948638
K01270	-0.284849878	9.074770471	0.158285624	0.395948638
K07729	-0.452836805	6.215612395	0.158316673	0.395948638
K03455	-0.374447797	9.369388111	0.158421317	0.395948656
K02224	-0.349774529	7.554926402	0.158667662	0.396170017
K07812	-0.785304265	3.58880894	0.15872923	0.396170017
K03743	-0.70284634	3.852077827	0.158823973	0.396170017
K04045	-0.791007838	4.551672949	0.15906678	0.396514293
K00046	-0.372259613	7.611535384	0.159230228	0.396660422
K06928	-0.921773287	0.989313557	0.159538029	0.397165725
K03775	-0.511511488	6.34695534	0.159673439	0.397235431
K01147	0.819418118	4.155279262	0.15981071	0.397235431
K07448	0.554513619	6.083878788	0.159912539	0.397235431
K01266	-0.544062275	4.551003099	0.16006014	0.397235431
K03292	-0.353260267	9.541785762	0.160090918	0.397235431
K01731	-0.693210632	7.99663775	0.160419055	0.397425756
K10011	1.463590314	3.307627094	0.160427298	0.397425756
K02401	-0.644849658	5.518811153	0.160675704	0.397425756
K00903	-0.375789987	9.233422907	0.160686813	0.397425756
K04769	-0.553732314	5.750440287	0.160811944	0.397425756
K07220	0.547380883	5.938346071	0.160845147	0.397425756
K03798	-0.263394404	9.621642257	0.160939611	0.397425756
K04029	0.717151829	3.644831893	0.161007845	0.397425756
K00794	-0.365489037	6.955249191	0.161516731	0.398421976
K12682	-1.038034364	2.987436773	0.16225276	0.399976836
K06966	-0.346194364	7.216828709	0.162621309	0.400190182
K08257	0.967137098	4.730423358	0.16270218	0.400190182
K01342	0.830383839	4.43932666	0.162817618	0.400190182
K00145	-0.266491153	8.032778547	0.162820452	0.400190182
K05305	-0.603173879	7.56929979	0.162868097	0.400190182
K03320	-0.36653037	8.581178901	0.163143325	0.400606321
K03332	0.755782894	6.185576823	0.163433323	0.401058167
K00040	-0.586338802	7.521268506	0.163831517	0.401774764
K10026	-0.397528114	6.611232922	0.163981525	0.401882182
K07358	1.237611473	2.14916261	0.164632595	0.403216659
K02117	-0.420706477	7.67656329	0.164780934	0.403317036
K06413	-0.415428946	7.49993187	0.164901291	0.403317036
K03800	0.596570023	5.508426374	0.165091145	0.403317036
K01430	0.853980436	1.676507651	0.165099918	0.403317036
K02856	-0.526781958	6.842787931	0.165387365	0.403758575
K03306	0.482573062	6.475367199	0.165723489	0.404245202
K13573	-0.57155164	5.094728549	0.165800358	0.404245202
K09131	1.036042403	1.496673585	0.16600685	0.404488036
K10866	1.170909123	2.39817036	0.1661767	0.404641333
K09011	-0.618250802	7.634584204	0.166449178	0.405044172
K08884	-0.282149862	10.31601114	0.166592722	0.405132944
K00176	-0.453814099	6.04115525	0.166740888	0.405231444
K05847	0.547596994	5.238915874	0.166883181	0.405231444
K12137	0.883208093	3.356120222	0.166954498	0.405231444
K01191	0.479833488	8.419658399	0.167342352	0.405912475
K00339	-0.559629824	6.204094452	0.167658577	0.406418998
K11904	0.892230733	6.435543232	0.16784493	0.406610253
K01710	-0.32622226	9.49692302	0.16799617	0.406611378
K02558	0.715713285	4.117614381	0.168060305	0.406611378
K01155	-0.44905949	8.975125439	0.168610191	0.407496197
K09963	0.798011284	3.617600397	0.168713008	0.407496197
K03973	-0.507431956	6.70359557	0.168822102	0.407496197
K14534	-0.730757655	3.310413549	0.168856775	0.407496197
K00936	-0.339232697	13.84450796	0.169462277	0.408696785
K01960	-0.393888598	8.665898844	0.17010618	0.409988397
K03187	0.748612946	2.638633882	0.17049839	0.410288776
K03773	-0.51074244	7.190806002	0.170510445	0.410288776
K07219	-0.743879996	2.173706809	0.170603327	0.410288776
K06883	-0.919961412	5.282944299	0.170664517	0.410288776
K08234	0.583424964	5.293074502	0.170841847	0.410454318
K06410	-0.625889382	5.103627616	0.171149356	0.41093221
K01255	0.594520431	4.709529903	0.171473904	0.411450382
K01284	-0.516380257	9.325046914	0.172047069	0.412564074
K01708	0.829816367	3.579286949	0.172476524	0.4129138
K05810	-0.289786294	7.510196659	0.172492229	0.4129138
K02414	-0.598636157	5.821884754	0.172526171	0.4129138
K12111	-0.886782475	7.444547486	0.172629395	0.4129138
K01188;K01238	-1.146283857	1.604369434	0.172982558	0.413497158
K14682	1.221554796	2.772611313	0.173302936	0.413902399
K00240	-0.380012626	7.145679373	0.173370852	0.413902399
K01996	0.448871839	6.188803522	0.173580364	0.413976717
K03655	-0.40967487	10.96029094	0.173654013	0.413976717
K02160	0.599611574	5.170915948	0.173904429	0.413976717
K09251	1.027545845	2.934534575	0.174215173	0.413976717
K07447	-0.341953048	6.709913462	0.174268308	0.413976717
K07212	-1.001790369	3.370467235	0.174411435	0.413976717
K01567	-0.335541955	8.808356069	0.17460564	0.413976717
K03279	-0.637668837	5.448068695	0.17463406	0.413976717
K03474	-0.567719299	6.056262454	0.174666343	0.413976717
K02199	-0.511201357	9.546392466	0.174694914	0.413976717
K00394	-0.593275181	5.93339581	0.174704349	0.413976717
K07263	-0.525116906	9.289752408	0.174760431	0.413976717
K07081	-1.176879114	2.63836175	0.174824205	0.413976717
K06416	-0.975831581	1.531533138	0.175180659	0.414402844
K01173	-0.619423486	8.209725975	0.17522319	0.414402844
K03927	-0.682536035	7.927378604	0.176375108	0.416866588
K08325	0.494688634	6.442601598	0.176503607	0.416909894
K01781	0.732016679	3.826899504	0.176625855	0.416938388
K13771	0.662469425	3.621769363	0.176836003	0.417107368
K01858	-0.503550435	7.538292663	0.176992626	0.417107368
K01442	-0.338245909	8.113054494	0.177097708	0.417107368
K07218	-1.102710792	1.64354788	0.177138356	0.417107368
K03694	-0.529641656	7.885969267	0.17782698	0.418468465
K06941	-0.248443533	8.350855005	0.178502201	0.419720632
K03979	-0.248509403	8.711139701	0.178674721	0.419720632
K02426	-0.533684298	6.266481589	0.178691844	0.419720632
K03388	-0.598923521	5.736159254	0.179644997	0.421697685
K03285	-0.669402524	5.343262754	0.179794723	0.421787496
K00034	-1.282899717	4.462662438	0.179951311	0.421853131
K03152	-0.311856322	7.230969859	0.180045668	0.421853131
K12057	-1.064343578	0.982142317	0.181127439	0.424125143
K08307	-0.47795331	7.659749903	0.181415691	0.424399023
K06076	-0.518093317	7.920501064	0.181468716	0.424399023
K06386	-0.671797548	3.516090622	0.181612924	0.424473937
K12989	-1.09727895	3.052336999	0.182189322	0.425492061
K01636	-0.834935924	5.845720642	0.182382855	0.425492061
K03169	-0.2754163	10.4725794	0.182385868	0.425492061
K01713	0.864949258	2.960247055	0.182906954	0.426444803
K01820	-0.739418071	3.732366412	0.183131064	0.426704401
K00041	-0.4001909	8.276954164	0.184211659	0.428958103
K07445	-1.18687154	6.669427086	0.184587983	0.429163941
K13927	-0.616017574	3.370717951	0.18462103	0.429163941
K07678;K11527	1.042043854	1.622731818	0.1846403	0.429163941
K02032	0.344145392	7.694136668	0.184917115	0.429543501
K04562	-0.617661861	4.984153541	0.185296991	0.429816995
K00677	-0.36897099	7.83125515	0.185448151	0.429816995
K00548	-0.229024967	9.621426928	0.185520621	0.429816995
K02854	-0.544698715	6.053489142	0.185733499	0.429816995
K03531	-0.292622483	8.634334958	0.185817968	0.429816995
K12524	-0.441843121	8.302684256	0.185820393	0.429816995
K02035	0.320545753	9.281659052	0.185829969	0.429816995
K02398	-0.703743264	4.144821156	0.18603107	0.429889178
K14153	-0.901587665	1.521111347	0.186088392	0.429889178
K07749	0.750945159	4.810802008	0.186334621	0.430195365
K03640	-0.63619328	7.200131724	0.186639966	0.430458872
K12511	-0.523011015	6.430957715	0.186676271	0.430458872
K03564	-0.394342001	6.705980207	0.186888164	0.430685026
K09968	-1.287472604	3.464473807	0.187120673	0.43092791
K04032	0.928281037	2.03991987	0.187221323	0.43092791
K02379	0.568117934	4.09162428	0.187357744	0.430979758
K00351	-0.395777824	7.412827645	0.187496145	0.431036096
K01687	-0.239103591	8.90566928	0.187864155	0.431445172
K01828	-0.545160891	6.519856769	0.187902126	0.431445172
K01928	-0.235621846	8.833394882	0.188132171	0.431659551
K00605	-0.498446173	6.778571698	0.188223641	0.431659551
K00962	-0.239421747	9.265600962	0.188581848	0.432219086
K06155	0.883812146	3.321081276	0.189054299	0.43303963
K13607	-0.874840012	2.855282527	0.18975962	0.434235058
K01808	-0.317301267	6.973145362	0.189805704	0.434235058
K03924	-0.320068523	9.035903495	0.190530958	0.435630904
K00343	-0.464859621	7.657256177	0.190845119	0.436085707
K03772	0.542162541	5.44914637	0.191213771	0.436418681
K03803	-0.504106078	5.882647961	0.191221504	0.436418681
K06215	-0.542255535	6.656616449	0.191527076	0.436852595
K04061	-0.688715392	3.599513112	0.191818273	0.43725322
K02355	-0.234497424	10.49595892	0.191978729	0.437355516
K01865	-0.870046105	2.223538576	0.192224222	0.437651296
K02662	-0.574688995	5.595058321	0.192418039	0.437829139
K03587	-0.348867565	8.748995706	0.192665837	0.43808436
K07726	-0.440700834	7.102435368	0.192987646	0.43808436
K06017	-0.525628761	4.865184837	0.193080499	0.43808436
K10003	1.128149778	2.311351416	0.193086038	0.43808436
K07098	-0.310193213	8.686041235	0.193112222	0.43808436
K13626	-0.663917291	4.600196162	0.193436475	0.43808436
K02194	0.801599455	2.26261993	0.193455763	0.43808436
K15023	-0.749345639	2.169615743	0.193456386	0.43808436
K06405	-0.491443253	5.278460957	0.194167525	0.439431768
K02335	-0.236376801	9.807493975	0.195099007	0.441275938
K02557	-0.485038219	7.031719437	0.195296238	0.441458163
K01894	0.958733321	2.307523862	0.195544498	0.441755451
K05841	0.942405499	2.55061441	0.195680253	0.441798375
K13922	0.627755788	4.844929111	0.195881382	0.441988759
K09971	-0.814662393	2.011921604	0.196438209	0.44298104
K02410	-0.564592915	5.45641909	0.19666982	0.443239189
K06133	-0.494913354	5.626056484	0.196897759	0.443488761
K07029	-0.268843219	8.563236709	0.19724778	0.44401285
K00978	-0.494515721	6.088463761	0.197975267	0.44436876
K07670	-0.717426443	6.521692899	0.19802479	0.44436876
K00791	-0.266683778	8.455398862	0.198172939	0.44436876
K07085	-0.448045715	9.698957648	0.198382916	0.44436876
K07720;K13631;K13652;K13653	-1.345629461	2.274724494	0.198515199	0.44436876
K08194	0.463067687	6.483433218	0.198535284	0.44436876
K02798	0.752515134	5.141607529	0.198598659	0.44436876
K03189	-0.586927914	5.183100994	0.198769738	0.44436876
K07567	-0.377068723	7.692943158	0.198789271	0.44436876
K03500	0.369085835	7.266260822	0.198881693	0.44436876
K02279	-0.800271597	3.506390541	0.199015194	0.44436876
K01387	1.013818798	2.454039869	0.19902471	0.44436876
K08138	-0.534686125	7.719154907	0.199029515	0.44436876
K03649	-0.462193438	5.794677822	0.199057738	0.44436876
K07657	-0.439031939	7.259887399	0.199167394	0.44436876
K03606	-0.338994047	8.530619345	0.199724588	0.445132855
K07025	-0.311726455	9.001563706	0.199807663	0.445132855
K02123	-0.365813537	7.780083303	0.19986277	0.445132855
K02483;K07658	0.951199455	3.618786468	0.20024802	0.445373178
K07638	0.971807263	3.168298922	0.200266501	0.445373178
K13533	-1.181555453	2.222970536	0.200323828	0.445373178
K05989	-0.446013825	10.44782633	0.20044147	0.445373178
K01251	0.513050343	6.233293645	0.200719474	0.445729161
K00860	-0.519292463	5.966850611	0.200865241	0.445791244
K06079	-0.579431812	6.039852512	0.201073225	0.445991257
K06012	-0.449647819	6.075005909	0.201403503	0.446222518
K02556	-0.589155001	5.159128041	0.201505565	0.446222518
K03496	-0.283246727	10.08503245	0.201531259	0.446222518
K10709	0.650840714	4.210401205	0.201748473	0.446349665
K13932	1.213780664	2.174543339	0.201824598	0.446349665
K01529;K13283	1.028310334	1.105346622	0.202040603	0.44656638
K09163	-0.596685045	4.575481395	0.202280088	0.446590794
K03269	-0.48081079	6.941596141	0.202287691	0.446590794
K11617	0.862404041	2.724380109	0.202958434	0.447399218
K09788	-0.695772201	4.13581716	0.203008125	0.447399218
K02408	-0.644532056	3.990668026	0.203008578	0.447399218
K01797	-0.891124795	1.84608924	0.203260166	0.447429463
K01785	-0.264867591	9.537342539	0.203380297	0.447429463
K00241	-0.506542185	6.984095113	0.203414859	0.447429463
K03188	0.714585479	2.944216249	0.20357235	0.447429463
K03270	-0.463969897	6.753984635	0.203613513	0.447429463
K12058	-1.013583798	2.059078739	0.203998255	0.447791195
K01369	-1.053733958	3.503893923	0.204014804	0.447791195
K09779	-0.549732743	3.992979928	0.204137462	0.44780067
K00936;K07678	-0.907980603	2.337476488	0.204718919	0.448435699
K07574	0.483337029	5.243068284	0.204740524	0.448435699
K09125	-0.424953056	6.569401341	0.204802221	0.448435699
K01138	-0.279889984	10.36379407	0.204900984	0.448435699
K09797	-0.576795691	6.520122374	0.205179555	0.448556606
K01183;K05349	-1.309644232	2.867899339	0.205201605	0.448556606
K08309	0.610217132	7.301840043	0.20531185	0.448556606
K07266	-0.968265845	2.009662659	0.205813901	0.449393999
K09970	-0.75159022	2.194615498	0.20641218	0.4504145
K02357	-0.239788248	8.210907465	0.206519334	0.4504145
K03534	-0.487239873	6.359899776	0.206876378	0.450877942
K07814	-0.434260206	9.056464421	0.207013182	0.450877942
K02195	-0.519382822	8.205420197	0.207089287	0.450877942
K07560	-0.318291687	7.063624243	0.207222058	0.450907572
K06167	-0.501855789	6.785013288	0.207655907	0.451451935
K05516	-0.349286767	6.901829883	0.207818795	0.451451935
K02124	-0.46257105	5.830832457	0.207899655	0.451451935
K09167	-1.105669745	2.738918132	0.208089108	0.451451935
K07590	0.689637125	2.613975399	0.208174789	0.451451935
K10562	1.398423345	3.104552579	0.208329413	0.451451935
K07821	1.107957621	0.919086561	0.208332939	0.451451935
K05801	-0.503727528	6.442271153	0.208426673	0.451451935
K01089	-0.484822912	7.037558566	0.208752765	0.451899579
K01234	-0.406889876	8.140914949	0.20945885	0.453168832
K03484	0.502477059	6.508305412	0.209626213	0.453271765
K07074	-0.803116165	3.965259364	0.209793889	0.453375257
K01802	-0.467597137	8.423556937	0.210232333	0.454063442
K08303	-0.226524064	9.674525255	0.21036561	0.454092111
K08218	-0.405490606	8.161910356	0.210703829	0.454562877
K07017	0.398009407	6.547614555	0.211039747	0.45502815
K05815	0.760823219	3.696469062	0.211606197	0.455989664
K10942	-0.882709611	0.796589257	0.212670553	0.457747391
K01205	-0.520858011	8.322449082	0.212729024	0.457747391
K06919	-0.32843767	10.93792523	0.212784794	0.457747391
K09925	-0.598258098	3.599431686	0.213188354	0.458354961
K03585	-0.357038531	9.710304531	0.213621453	0.458694495
K00620	-0.38419405	6.79564305	0.213623578	0.458694495
K09013	-0.256598388	7.648808661	0.213709935	0.458694495
K03584	-0.286373865	7.688337193	0.214398907	0.459616584
K01480	-0.482184443	5.312307347	0.214403867	0.459616584
K05800	0.889992998	1.887487096	0.214503934	0.459616584
K07706	-0.393485485	8.644068785	0.214944124	0.460299131
K04028	0.673051928	2.855456814	0.215504612	0.460989104
K01629	-0.380431296	7.062305859	0.215620642	0.460989104
K00702;K13688	-1.267633676	3.382685436	0.215996429	0.460989104
K07776	-0.409928066	6.607758755	0.216026123	0.460989104
K02480	-0.817734468	6.43615772	0.216030903	0.460989104
K07053	-0.330567957	7.425549672	0.216115466	0.460989104
K00001;K00100	-0.762098213	0.695966667	0.216119099	0.460989104
K09469	-0.828099679	4.163601551	0.216369695	0.461240335
K09888	-0.37815732	6.410265076	0.216480665	0.461240335
K02420	-0.657712845	3.490738151	0.216813829	0.461287459
K05837	-0.233639166	8.485998041	0.216846046	0.461287459
K12343	-0.702453525	5.609001406	0.216868496	0.461287459
K00483	1.081534842	1.237805197	0.217020708	0.461312799
K02499	0.469557899	5.426579206	0.217124232	0.461312799
K10820	-1.132104168	1.874456256	0.217533371	0.461922713
K05905	-0.507661961	8.11349145	0.218458719	0.463627477
K00895	-0.532394072	7.721856502	0.21927622	0.465101579
K07506	-0.327903275	8.459769612	0.219526752	0.465372118
K00018	-0.263168797	7.707202215	0.219686199	0.465447937
K06194;K12943	1.282722434	1.616040182	0.219808526	0.465447937
K06165	0.969923452	1.805761373	0.220311871	0.466208801
K01400	0.604214308	5.348757766	0.220414256	0.466208801
K04077	-0.221531297	8.838969862	0.220859675	0.466889949
K08256	-0.613801591	5.818186746	0.221768557	0.468549537
K13410	1.172522129	3.736928019	0.222185881	0.469169293
K00966	-0.451860497	7.575931071	0.22319968	0.470593327
K10546	0.605952525	3.602465931	0.223610592	0.470593327
K03307	-0.308105373	9.455738068	0.223749072	0.470593327
K00986	-0.404725176	10.84422844	0.223802368	0.470593327
K11749	-0.243394019	8.368226207	0.223879393	0.470593327
K08191	-0.40998702	8.288211541	0.224221893	0.470593327
K00013	-0.231515493	8.097717632	0.224263939	0.470593327
K02404	-0.571770062	5.609858915	0.224405427	0.470593327
K05879	0.684021433	4.968598826	0.22443245	0.470593327
K06194	-0.35235214	7.1143779	0.224458378	0.470593327
K00604	-0.224326312	7.965923881	0.22448114	0.470593327
K02836	-0.221006185	8.289831784	0.224488622	0.470593327
K00558	0.306575701	9.656086837	0.224559236	0.470593327
K01121	1.064014061	3.788786034	0.22460136	0.470593327
K01524	0.311771525	7.832996011	0.22494053	0.471043147
K03426	-0.279539637	7.284736086	0.225194406	0.471313956
K01998	0.377055542	6.633021655	0.225461437	0.471456496
K02341	-0.222903897	8.204925209	0.225511696	0.471456496
K14640	-0.54284876	7.049273474	0.225690144	0.471569025
K01188;K05349	-1.206883775	3.053804883	0.226142079	0.472235689
K00338	-0.482106648	6.146073141	0.226258802	0.472235689
K00625	-0.259076783	8.038874843	0.227540585	0.474410181
K02389	-0.567020998	4.847892188	0.227638379	0.474410181
K00346	-0.445520902	7.33992046	0.227676768	0.474410181
K02037	-0.27464998	7.544226149	0.228271338	0.475387311
K01938	-0.233951457	8.611889754	0.228503723	0.475609508
K01552	-0.241668845	9.362288338	0.229100849	0.476590221
K02387	-0.616880574	4.212073855	0.229299461	0.476741296
K07050	-0.387842121	5.905894308	0.229959736	0.477851532
K03588	-0.22828693	8.710245873	0.230281091	0.478230247
K01932	-0.500942706	6.598716852	0.230394751	0.478230247
K07033	-0.464402922	6.348078599	0.230727446	0.478488154
K07164	-0.369435296	7.528232912	0.230771903	0.478488154
K01243	-0.250264439	7.491459631	0.231242207	0.479200718
K10960	0.985107593	0.55713648	0.231409312	0.479273434
K01057	0.509447307	5.710101021	0.231574017	0.479273434
K00901	-0.442528778	5.332922196	0.23165727	0.479273434
K01750	-0.591081455	5.127630684	0.232464321	0.480680323
K00134	-0.224334225	8.23165359	0.232918668	0.481356766
K00812	-0.335024203	8.141080507	0.233187724	0.481649753
K03462	1.079372707	1.86797825	0.233504206	0.481727895
K09019	1.061272485	1.849897438	0.233585609	0.481727895
K02051	-0.275155213	8.051915065	0.233607475	0.481727895
K00666	-0.462123601	7.287395246	0.234580709	0.483471352
K05364	-0.417592829	6.711033779	0.235132495	0.484161976
K04027	0.592983956	3.897195334	0.235362217	0.484161976
K01706	0.660763406	3.76305881	0.235383146	0.484161976
K13007	0.792992591	5.709134465	0.235514842	0.484161976
K00335	-0.35241816	6.559059583	0.235555549	0.484161976
K00030	-0.597799881	4.2785407	0.236125583	0.484845953
K09798	0.651710422	3.653125422	0.236254078	0.484845953
K03415	-0.543449661	5.363922335	0.236439077	0.484845953
K00042	-0.523413772	5.211908315	0.236460786	0.484845953
K03931	-0.443060734	8.246773621	0.236671748	0.484845953
K02567	0.63224805	4.062435208	0.236712305	0.484845953
K06404	-0.547249191	4.363552077	0.236785233	0.484845953
K01208	0.395682203	6.994357748	0.237120542	0.485269946
K06283	-0.532571773	4.60934907	0.237637026	0.485718457
K11063	-0.538268448	5.221535858	0.237920427	0.485718457
K08963	0.516488134	5.255136259	0.237940685	0.485718457
K02050	-0.34195481	7.133092189	0.238029237	0.485718457
K00839;K05912	-1.352176952	2.918596601	0.238071309	0.485718457
K05895	0.569902154	4.484148808	0.238222998	0.485718457
K07004	-0.564506986	6.245068157	0.238238228	0.485718457
K09775	0.485300289	4.420085998	0.239124668	0.486802739
K00842	-0.931874009	2.625833332	0.239182174	0.486802739
K02416	-0.529547215	5.383877253	0.239214027	0.486802739
K01990	-0.206798518	9.90656606	0.239284644	0.486802739
K03195	-0.772507731	2.890261619	0.239773628	0.487357341
K01428	0.643768843	4.199196619	0.239814844	0.487357341
K01159	-0.338399582	6.506145573	0.240025165	0.487522933
K07133	-0.542858025	11.65111887	0.240471423	0.48816731
K00281	-0.439413621	7.742705805	0.241317283	0.489224902
K02622	-0.319910132	8.368527009	0.241325105	0.489224902
K00349	-0.458926744	6.336090675	0.241388398	0.489224902
K01590	0.947388173	0.796578596	0.241613294	0.489224902
K03786	-0.349725325	6.857925049	0.241638832	0.489224902
K01554	-0.423315588	5.960485214	0.241818563	0.489326975
K02226	-0.415866833	5.552061063	0.24203727	0.489507767
K05885	0.430783639	6.375955629	0.242511778	0.490205431
K08225	0.931340474	2.686838075	0.242923563	0.490435587
K07446	0.826942484	3.202633674	0.242932534	0.490435587
K03177	-0.212336886	7.85695655	0.243127927	0.490435587
K00215	-0.230373027	7.811682038	0.24314407	0.490435587
K06313	-1.049872353	2.399800553	0.243633322	0.49058984
K09770	-0.610930845	4.47314637	0.243833435	0.49058984
K03707	-0.577557583	4.601869126	0.243984471	0.49058984
K06438	-0.426815044	6.220503299	0.244226079	0.49058984
K01971	0.557611055	5.13513925	0.244311674	0.49058984
K01893	-0.25004949	8.347686097	0.244336286	0.49058984
K00607	-0.60127023	5.796402621	0.244394241	0.49058984
K03686	-0.22005804	8.433041985	0.244807887	0.49058984
K02118	-0.365165842	7.33615954	0.244835408	0.49058984
K01917	0.491267717	5.759900557	0.244877083	0.49058984
K02483;K07668	-0.793480686	0.69046952	0.244962418	0.49058984
K12685	0.567484911	4.458209977	0.24514166	0.49058984
K00462	0.810861671	2.621840106	0.245165536	0.49058984
K03718	-0.376988006	7.560056407	0.245180775	0.49058984
K01588	-0.265851864	7.14518913	0.245252241	0.49058984
K02019	0.545197368	4.173857036	0.24529492	0.49058984
K04762	-0.388801136	5.910518701	0.245885433	0.491511082
K04567	-0.205339917	9.085649241	0.246520983	0.492521331
K09940	0.977346825	0.425088267	0.24680547	0.492829499
K07552	0.453624086	6.757489848	0.247470857	0.493801695
K05591	-0.468047177	7.2222909	0.247632292	0.493801695
K02346	-0.223081759	8.297458112	0.247683831	0.493801695
K03671	-0.244348956	8.518987906	0.247908769	0.49398988
K09137	-0.995478137	0.483922579	0.248194486	0.494298912
K00996	0.361985845	6.869848923	0.248586333	0.494724231
K00208	-0.376222474	7.399567333	0.248761409	0.494724231
K07715	0.648363847	4.069469943	0.248923465	0.494724231
K13581	0.817419078	4.282886034	0.248931008	0.494724231
K02586	-0.828004813	2.188487703	0.250136526	0.49645501
K00372	1.007108846	2.575843566	0.250141303	0.49645501
K00062	-0.600931976	5.921648818	0.250195482	0.49645501
K10532	-0.542348241	6.019537641	0.250458737	0.496716909
K01897	-0.291024042	10.16063299	0.25070947	0.496735198
K01715	-0.414913273	5.515246421	0.250730505	0.496735198
K15051	0.430006571	6.340016779	0.251431766	0.497863842
K01662	-0.217062084	9.442594774	0.251953705	0.498391952
K09810	-0.375058067	6.649904768	0.251961893	0.498391952
K06407	-0.446156758	4.826488135	0.252432441	0.498839685
K09132	0.518300632	5.69481167	0.252451902	0.498839685
K03060	0.483815977	4.812043657	0.252585415	0.498843012
K08676	-0.461686769	9.547125342	0.252891761	0.499187493
K01945	-0.216647019	8.35750885	0.253046143	0.499231807
K00743	-0.756506545	4.501261484	0.253273621	0.499420209
K01703	-0.218589521	8.530763745	0.253883173	0.50036142
K00184	-0.847307875	2.611578077	0.254052044	0.500433595
K10231	-0.565308214	6.002907549	0.254197168	0.500458941
K05993	0.416791136	5.327408498	0.254388707	0.500575594
K11104	-0.444657131	6.627940534	0.254632156	0.50058251
K00118	-0.618020671	5.331464297	0.2546568	0.50058251
K03719	-0.302106873	6.989715787	0.255959991	0.502437813
K08384	-0.310602147	8.215925584	0.256004303	0.502437813
K08999	-0.659998756	5.727237525	0.256006212	0.502437813
K01216	-0.667650693	6.931345177	0.256188042	0.502437813
K03768	-0.261407762	7.898815077	0.256264529	0.502437813
K02771	0.744784141	3.398085819	0.256557424	0.502685577
K02863	-0.227835738	7.861370876	0.256656589	0.502685577
K06334	-0.482021093	5.330693716	0.257161439	0.503413806
K03070	-0.202132912	9.710727275	0.257908286	0.504614764
K05776	-0.406166192	7.304525856	0.258236694	0.504996201
K00287	-0.399939367	7.645554551	0.258536728	0.505321786
K02203	-0.602503737	5.163674263	0.258928041	0.505443324
K02563	-0.211267063	8.246329071	0.258931877	0.505443324
K00036	0.416007232	6.771233942	0.259081484	0.505443324
K15024	-0.498392907	4.250724503	0.259393784	0.505443324
K06147;K11085	-0.952621142	3.639635308	0.259424441	0.505443324
K06346	0.365327669	6.953755863	0.259536521	0.505443324
K06295	-0.491228311	4.66739733	0.259569356	0.505443324
K06201	-0.34432993	6.744415183	0.259667501	0.505443324
K01433	0.52316251	5.906798726	0.259958997	0.505719468
K01749	0.415120647	5.640778718	0.260076661	0.505719468
K06390	-0.414454133	5.893988931	0.260243616	0.505784202
K01073	0.919968466	2.521815869	0.260750694	0.506322304
K03082	-0.759541499	3.403673096	0.260861504	0.506322304
K05524	-0.452901472	4.966937501	0.260958983	0.506322304
K01529	-0.23122921	10.77926911	0.261055712	0.506322304
K07000	-0.736978221	6.786196904	0.261305281	0.506424865
K00170	-0.739670302	3.613966589	0.261376258	0.506424865
K00356	-0.452301925	5.092867748	0.261530389	0.506464172
K00691	0.618015945	5.764950611	0.261673018	0.506481177
K03544	-0.21446053	8.844926223	0.262098935	0.506839675
K01218	-0.448456403	7.830954417	0.262126122	0.506839675
K06940	-0.451476503	5.752899971	0.262344019	0.507001925
K02418	-0.591855876	3.878184067	0.263378302	0.508740936
K03604	0.513128391	5.650556128	0.26370595	0.509113936
K03457	0.474764964	6.012304304	0.263894472	0.509218093
K00811	-0.336872846	7.459885112	0.264366526	0.509745604
K01079	-0.316812692	7.277589894	0.264437268	0.509745604
K08224	-0.452135271	7.454693019	0.26518314	0.510923117
K03715	-0.746627899	0.619866661	0.265875711	0.511906099
K09768	-0.474141356	5.677604686	0.265963898	0.511906099
K00015	0.584020318	5.024121258	0.266316553	0.512324269
K04076	-0.646937637	3.093155898	0.266599447	0.51260788
K10804	0.647485246	2.623853369	0.267107953	0.513324781
K03298	-0.429062951	6.507282058	0.268334135	0.515419475
K07705;K08083	-1.09785678	2.243662693	0.268519912	0.515514635
K10541	-0.380440151	6.0467873	0.268976485	0.51612932
K09772	0.38291197	5.997460692	0.269359136	0.516601608
K03787	-0.311365393	7.112786338	0.269575568	0.516754787
K00024	-0.349781303	7.927934588	0.269744836	0.516817448
K13009	0.908707442	3.026802303	0.270453785	0.517522648
K07699	-0.408407385	6.555894045	0.270465955	0.517522648
K00246	0.62619467	2.469185363	0.270523202	0.517522648
K07107	-0.260070893	7.289908396	0.270793668	0.51770905
K11176	-0.391104746	5.869942686	0.27089427	0.51770905
K09922	-0.559184851	5.8333177	0.271266396	0.518158527
K01531	0.403999904	7.229784206	0.271682134	0.518690815
K13243	-0.580497338	5.575431659	0.272297575	0.519603643
K01995	0.354690691	6.299480945	0.272556649	0.519611324
K07459	-0.467621743	7.780112803	0.272576236	0.519611324
K02437	-0.421025302	5.626781524	0.273180007	0.520293824
K03216	0.375127486	6.200191445	0.273209257	0.520293824
K02474	-0.575264382	7.137326924	0.273509373	0.520468626
K02190	0.274710785	7.597814875	0.273576135	0.520468626
K00350	-0.406953183	6.412480349	0.273938585	0.520896284
K07788	1.014746079	3.588755551	0.274131218	0.521000768
K02111	-0.217016793	8.898341408	0.274477515	0.521194653
K07318	-0.667724544	3.872432738	0.274566987	0.521194653
K10112	-0.335503839	7.075711147	0.274801986	0.521194653
K03286	-0.389789526	9.363692047	0.274915674	0.521194653
K00858	-0.217120191	7.813591788	0.275114647	0.521194653
K00421	-0.688035056	4.168471105	0.27529357	0.521194653
K03621	0.319389541	7.011214548	0.275355594	0.521194653
K08984	-0.619967347	2.943498877	0.275421381	0.521194653
[truncated: 1,785 more rows]
